# Supplementary material for: Thermal Taster Subgroups and Orosensory Responsiveness Dataset
Source: Data Brief. 2020 Sep 20;33:106325. doi: 10.1016/j.dib.2020.106325 (PMC7527578; doi:10.1016/j.dib.2020.106325)
Supplement: Supplementary file 1 [file mmc1.zip]

Archive with 1 entries (1 files):
- Thermal Taster Subgroups and Orosensory Responsiveness Dataset.xlsx
