# Supplementary material for: Thermal Taster Subgroups and Orosensory Responsiveness Dataset
Source: Data Brief. 2020 Sep 20;33:106325. doi: 10.1016/j.dib.2020.106325 (PMC7527578; doi:10.1016/j.dib.2020.106325)
Supplement: Supplementary file 1 [file mmc1.zip › Thermal Taster Subgroups and Orosensory Responsiveness Dataset.xlsx]

## Sheet: One-factor (n=254)
Cohort	ID	Orosensory Response (Z-Scores)							TT subgroups based on the location at which orosensations are experienced			TT subgroups based on the temperature regime during which orosensations are experienced		TT subgroups based on the orosensation experienced
		Sweet	Bitter	Sour	Salty	Umami	Astringent	Metallic	Tip TT	Right TT	Left TT	Cool TT	Warm TT	Sweet TT	Salty TT	Sour TT	Bitter TT	Umami TT	Metallic TT	GCPR TT	Ion TT
1	1	-0.73272	-0.769931	-0.863527		-0.65982	-0.456255		No	Yes	Yes	No	Yes	No	Yes	No	No	No	No	No	Yes
1	2	-0.76956	-1.02991	-0.970592		-1.19373	-0.401426		No	Yes	No	Yes	No	No	No	Yes	No	No	No	No	Yes
1	3	0.163736	-1.14134	-0.274672		-0.558123	-0.291768		No	No	Yes	Yes	No	No	No	Yes	No	No	No	No	Yes
1	4	0.188297	-0.460426	0.742442		0.471559	0.174278		Yes	Yes	Yes	Yes	Yes	Yes	Yes	No	Yes	No	Yes	Yes	Yes
1	5	-0.708159	-0.175681	-0.595866		-0.125911	-0.319183		Yes	No	No	Yes	No	No	No	No	No	No	Yes	No	No
1	6	-1.29761	-0.695649	-0.903676		-1.72764	-1.18274		Yes	Yes	Yes	Yes	Yes	Yes	Yes	No	Yes	No	No	Yes	Yes
1	7	2.03033	-1.62416	-0.0605425		1.1453	0.612909		Yes	Yes	Yes	Yes	Yes	No	Yes	Yes	No	Yes	No	Yes	Yes
1	8	-1.12569	0.827115	-0.502184		-0.672532	0.503251		No	Yes	Yes	Yes	Yes	Yes	No	No	No	No	No	Yes	No
1	9	-0.880082	0.876636	0.247268		0.230029	-0.757814		Yes	No	No	Yes	No	No	No	No	Yes	No	No	Yes	No
1	10	0.139176	1.80515	2.26811		0.929196	-0.154696		No	No	Yes	Yes	No	No	No	No	Yes	No	No	Yes	No
1	11	0.34794	1.44613	-0.836761		0.217317	-1.18274		Yes	No	No	No	Yes	No	No	No	Yes	No	No	Yes	No
1	12	-0.388874	1.79277	-0.716313		-0.697956	0.70886		No	Yes	Yes	No	Yes	Yes	No	No	No	No	No	Yes	No
1	13	0.433901	0.195725	-0.00701018		0.420711	0.46213		Yes	No	No	Yes	Yes	No	No	No	Yes	No	Yes	Yes	No
1	14	0.433901	0.641412	1.42498		-0.113198	0.256521		Yes	Yes	No	Yes	Yes	Yes	No	Yes	No	No	No	Yes	Yes
1	15	-0.880082	-0.633748	-0.943826		-1.0539	-1.01825		No	No	Yes	No	Yes	No	Yes	No	No	No	No	No	Yes
1	16	1.60052	-0.0890195	0.220502		0.29359	1.59983		Yes	No	No	Yes	No	No	No	No	Yes	No	No	Yes	No
1	17	-1.54321	-1.58702	-0.917059		-0.596259	-1.47059		Yes	Yes	No	Yes	No	No	No	Yes	No	No	No	No	Yes
1	18	0.667225	0.146204	-1.01074		-1.0539	-0.812643		Yes	Yes	Yes	Yes	Yes	No	Yes	Yes	Yes	No	No	Yes	Yes
1	19	-0.118709	-0.0766393	1.49189		0.865635	1.9288		No	No	Yes	Yes	No	No	No	Yes	No	No	No	No	Yes
1	20	1.78473	0.50523	0.68891		1.57751	-0.291768		Yes	Yes	No	Yes	No	No	Yes	No	No	No	No	No	Yes
1	21	0.654945	0.0471627	1.51866		2.30211	2.09329		Yes	Yes	Yes	Yes	Yes	No	No	Yes	Yes	No	No	Yes	Yes
2	22	-0.905915	0.00383258	-0.432573		-0.210859	-0.247537		Yes	No	No	Yes	Yes	Yes	No	No	No	No	No	Yes	No
2	23	0.28599	0.365054	0.447925		0.119229	-0.957143		Yes	Yes	No	Yes	No	No	No	Yes	No	No	No	No	Yes
2	24	-0.0748621	0.0536562	-0.268213		-0.928443	0.0330049		Yes	No	Yes	Yes	Yes	No	Yes	No	Yes	No	No	Yes	Yes
2	25	0.668712	-0.432124	-0.0216738		0.277098	-0.13202		No	No	Yes	Yes	No	No	No	Yes	No	No	No	No	Yes
2	26	-0.3373	0.0412003	-0.350393		-1.08631	0.363054		No	Yes	Yes	Yes	No	No	No	Yes	No	No	No	No	Yes
2	27	1.74033	0.389966	1.78628		2.14282	-0.115517		Yes	No	No	No	Yes	Yes	No	No	No	No	No	Yes	No
2	28	-1.2777	-0.905448	-0.679112		0.320153	-0.792118		Yes	Yes	Yes	Yes	Yes	No	No	Yes	Yes	No	No	Yes	Yes
2	29	0.88741	0.078568	1.56322		0.463669	0.627093		Yes	Yes	Yes	Yes	No	No	No	No	Yes	No	No	Yes	No
2	30	1.43416	1.74766	1.4106		1.10949	1.30369		No	Yes	Yes	No	Yes	No	No	No	Yes	No	No	Yes	No
2	31	-0.89498	-0.643874	-0.444313		-0.540948	-0.19803		Yes	Yes	No	No	Yes	Yes	No	No	No	No	No	Yes	No
2	32	0.428144	1.82239	-0.761292		0.693296	2.32685		Yes	Yes	Yes	Yes	Yes	No	Yes	Yes	Yes	No	No	Yes	Yes
2	33	-1.23396	-1.86455	-1.23089		-0.928443	-1.45222		Yes	Yes	Yes	Yes	Yes	Yes	No	Yes	No	No	No	Yes	Yes
2	34	-0.720022	-0.65633	-1.01957		-1.43075	-0.759113		Yes	No	No	Yes	No	No	No	Yes	No	No	No	No	Yes
3	35	0.843248	0.312281	0.32949		0.53509	0.858251		Yes	No	Yes	No	Yes	Yes	No	No	No	No	No	Yes	No
3	36	-1.13428	-1.68199	-1.65628		0.216354	0.294062		No	Yes	Yes	No	Yes	Yes	No	No	No	No	No	Yes	No
3	37	0.208946	0.745145	-0.0970819		0.515772	0.960831		Yes	Yes	Yes	Yes	Yes	Yes	No	Yes	No	No	No	Yes	Yes
3	38	1.02981	-0.0896648	0.461875		0.506114	-1.15915		Yes	Yes	Yes	Yes	Yes	Yes	Yes	No	Yes	No	No	Yes	Yes
3	39	-0.947722	0.714226	0.961994		-1.77333	-0.953993		Yes	No	No	No	Yes	No	No	No	Yes	No	No	Yes	No
4	40	1.23622	0.170651	0.721629	1.40085	0.955936			Yes	Yes	Yes	Yes	No	Yes	No	Yes	Yes	No	No	Yes	Yes
4	41	1.61384	1.65481	1.3038	1.25504	1.48337			Yes	Yes	Yes	Yes	Yes	Yes	Yes	Yes	Yes	No	No	Yes	Yes
4	42	0.259789	0.639191	0.240685	0.884142	0.852518			No	Yes	No	Yes	No	No	No	No	Yes	No	No	Yes	No
4	43	-0.67578	0.0930122	-0.396241	-0.239716	0.376793			Yes	No	No	Yes	No	No	No	No	Yes	No	No	Yes	No
4	44	1.27827	0.572386	1.04659	1.25735	1.15243			Yes	No	No	No	Yes	Yes	No	No	No	No	No	Yes	No
4	45	-0.675754	0.898463	-1.77408	0.395508	0.099362			No	No	Yes	Yes	No	No	No	Yes	No	No	No	No	Yes
4	46	-0.680524	0.0762703	0.0457075	-1.15128	-1.07106			No	No	Yes	Yes	No	No	No	No	Yes	No	No	Yes	No
4	47	1.32998	0.968466	-0.815405	1.03791	0.957836			Yes	Yes	Yes	Yes	Yes	No	Yes	No	Yes	No	No	Yes	Yes
4	48	-0.574364	-0.0868532	-1.05351	-1.37356	-1.00778			Yes	Yes	Yes	Yes	No	Yes	No	No	No	No	No	Yes	No
4	49	0.889663	0.503882	1.1947	0.747192	-0.480205			No	No	Yes	Yes	No	No	Yes	No	No	No	No	No	Yes
4	50	0.381386	-1.39378	0.612818	-0.664457	0.221911			Yes	Yes	Yes	Yes	No	No	No	No	Yes	No	No	Yes	No
4	51	1.45344	0.368058	1.1722	1.08783	0.518544			Yes	Yes	Yes	Yes	Yes	No	Yes	Yes	Yes	No	No	Yes	Yes
4	52	-1.12461	-1.2416	-0.940282	-1.05737	-0.831935			No	Yes	No	No	Yes	No	No	No	Yes	No	No	Yes	No
4	53	0.0593255	0.0281744	0.383739	-0.154205	0.0271939			Yes	No	No	No	Yes	Yes	No	No	No	No	No	Yes	No
4	54	1.19604	1.17584	-0.78111	-0.143582	-0.390976			No	No	Yes	No	Yes	No	No	No	Yes	No	No	Yes	No
4	55	-0.458015	-1.5424	-0.817008	-1.32994	-0.92649			No	Yes	Yes	Yes	No	No	No	Yes	No	No	No	No	Yes
4	56	-0.257519	-0.227876	-1.1404	-0.154072	-1.54094			No	No	Yes	No	Yes	No	No	Yes	No	No	No	No	Yes
4	57	0.673527	0.467771	-0.266256	0.171331	0.335426			No	Yes	No	No	Yes	No	No	Yes	No	No	No	No	Yes
4	58	-1.01875	-0.910712	-0.985348	-1.53821	-1.10209			No	Yes	No	Yes	Yes	No	Yes	No	Yes	No	No	Yes	Yes
4	59	-0.232172	-0.254087	-0.447214	-0.0060212	-0.0564401			No	Yes	Yes	Yes	Yes	Yes	No	No	Yes	No	No	Yes	No
4	60	-1.3216	-1.19075	-1.61288	-1.8319	-1.62229			No	Yes	No	No	Yes	Yes	No	No	No	No	No	Yes	No
4	61	0.407732	-1.05306	1.60553	0.597565	1.5864			Yes	No	Yes	No	Yes	No	No	No	Yes	No	No	Yes	No
4	62	-0.713776	-1.22781	0.279189	0.354239	-1.7511			Yes	No	No	No	Yes	No	No	No	Yes	No	No	Yes	No
4	63	-1.03062	-1.74338	-1.37113	-1.87664	-1.31095			No	Yes	No	Yes	No	No	No	No	Yes	No	No	Yes	No
4	64	0.103616	-1.32855	1.3433	0.164469	-0.843544			No	Yes	No	No	Yes	No	Yes	No	No	No	No	No	Yes
4	65	-2.07219	-0.867654	-1.37224	-1.86442	-1.81568			No	No	Yes	Yes	No	No	No	No	Yes	No	No	Yes	No
4	66	-0.568061	0.691045	-0.0366634	-0.814391	0.11501			No	Yes	No	Yes	No	No	No	No	Yes	No	No	Yes	No
4	67	0.962081	0.0124375	0.603303	0.163014	1.01966			No	No	Yes	No	Yes	No	No	No	No	Yes	No	Yes	No
4	68	0.0516527	1.08703	0.239982	0.529351	0.445364			No	Yes	No	Yes	No	No	No	Yes	No	No	No	No	Yes
4	69	-0.120833	-1.19115	-0.878204	0.430305	-1.03494			Yes	No	No	No	Yes	No	Yes	No	No	No	No	No	Yes
4	70	0.988623	0.677615	1.50634	1.21994	0.70672			Yes	No	No	No	Yes	Yes	No	No	No	No	No	Yes	No
4	71	2.05653	1.82825	1.73915	1.47294	1.52635			No	No	Yes	No	Yes	No	No	No	Yes	No	No	Yes	No
4	72	0.0591892	1.44793	-0.539225	1.4705	0.46987			Yes	Yes	Yes	Yes	No	No	Yes	No	No	No	No	No	Yes
4	73	-1.67698	0.548867	0.565647	-0.035233	0.348507			No	No	Yes	No	Yes	No	No	No	Yes	No	No	Yes	No
4	74	-0.304399	0.461909	-0.23157	0.381733	0.728416			Yes	No	No	No	Yes	Yes	No	Yes	No	No	No	Yes	Yes
4	75	0.490234	0.35701	1.00941	0.392322	1.34443			Yes	Yes	Yes	Yes	Yes	No	No	Yes	Yes	No	No	Yes	Yes
4	76	-0.384257	1.10848	0.791143	-0.250869	0.863534			No	Yes	No	Yes	No	No	Yes	No	No	No	No	No	Yes
4	77	-1.60094	-1.57788	-0.946078	-0.927653	-0.349159			Yes	No	No	Yes	No	No	No	No	Yes	No	No	Yes	No
5	78	0.536304	-1.37188	-2.25335	-1.52704	0.0596501		0.232575	Yes	No	Yes	Yes	Yes	No	Yes	Yes	No	No	No	No	Yes
5	79	0.479331	-0.0946124	-0.189475	-0.404583	1.06056		1.718	Yes	No	No	Yes	No	No	No	No	No	No	Yes	No	No
5	80	0.507817	-0.9887	0.168836	0.306306	1.03023		1.15409	Yes	No	Yes	Yes	Yes	Yes	Yes	Yes	Yes	No	No	Yes	Yes
5	81	-0.674368	1.0975	-0.21814	0.219004	0.34779		0.225698	Yes	No	Yes	Yes	Yes	No	No	Yes	No	No	No	No	Yes
5	82	-0.745584	0.068594	-0.0461505	-0.0241952	0.325042		0.0812819	Yes	Yes	Yes	Yes	No	No	Yes	No	No	No	Yes	No	Yes
5	83	-2.19839	0.813667	-0.375797	-1.21525	-1.33556		-1.39039	Yes	Yes	Yes	Yes	Yes	No	No	No	No	No	Yes	No	No
5	84	-0.880894	-1.76216	0.111506	0.455966	0.870992		-1.80301	Yes	No	No	No	Yes	No	Yes	No	No	No	No	No	Yes
5	85	0.265683	1.8071	0.584477	0.855062	0.787583		0.507654	No	Yes	No	Yes	No	No	No	No	Yes	No	No	Yes	No
5	86	-0.41799	0.26728	0.0828415	0.73658	-0.402891		0.445761	Yes	Yes	No	Yes	Yes	No	No	No	Yes	No	No	Yes	No
5	87	-0.346774	-0.567675	-0.657668	-0.0553745	-0.445859		-0.0241649	Yes	No	No	Yes	No	No	No	Yes	Yes	No	No	Yes	Yes
5	88	0.536304	1.05493	-1.57972	-1.04064	0.453947		-1.55544	Yes	No	Yes	Yes	No	No	Yes	No	No	No	Yes	No	Yes
5	89	1.00633	0.983969	-0.877432	0.692929	0.544939		-1.98181	Yes	No	No	Yes	No	No	No	No	No	No	Yes	No	No
5	90	-0.73134	0.643365	-0.361464	-0.261158	-0.60004		0.195898	Yes	Yes	Yes	Yes	No	No	No	Yes	Yes	No	No	Yes	Yes
5	91	0.60752	0.288568	1.18644	0.424787	-0.152664		-0.455122	Yes	No	Yes	Yes	Yes	Yes	Yes	No	Yes	No	Yes	Yes	Yes
5	92	-1.06606	-0.243627	0.176002	-0.479413	-1.04742		-0.902124	No	Yes	Yes	Yes	No	No	No	Yes	No	No	No	No	Yes
5	93	-0.724219	-0.0165572	-0.354298	-1.70788	-1.72227		0.631439	No	Yes	Yes	Yes	Yes	No	No	No	Yes	Yes	Yes	Yes	No
5	94	-0.831043	0.245992	-0.476124	-0.00548756	-0.986754		0.810241	Yes	No	No	Yes	No	Yes	No	No	No	No	No	Yes	No
5	95	1.60929	-1.05256	1.16494	1.41629	-2.07865		1.42917	Yes	No	No	Yes	Yes	Yes	No	No	Yes	No	No	Yes	No
5	96	0.507817	-1.01708	1.08611	0.443495	0.484278		-3.34345	Yes	Yes	Yes	Yes	Yes	No	No	Yes	Yes	No	Yes	Yes	Yes
5	97	-0.00493764	1.25361	0.240498	0.805175	1.31837		1.09907	Yes	Yes	Yes	Yes	Yes	No	No	No	No	No	Yes	No	No
5	98	1.13452	-2.13824	0.297828	-2.10074	-0.243655		-0.647677	No	No	Yes	Yes	No	Yes	No	No	No	No	No	Yes	No
5	99	0.365385	-0.406833	0.95712	0.112994	0.0444848		0.56267	Yes	No	No	No	Yes	Yes	No	No	No	No	No	Yes	No
5	100	1.31968	1.1117	2.79167	1.90892	2.31169		0.411376	Yes	No	No	Yes	No	No	No	Yes	No	No	No	No	Yes
5	101	1.55232	-0.222339	-1.06853	1.32275	-0.660701		-0.558276	No	Yes	Yes	Yes	No	No	No	No	No	No	Yes	No	No
5	102	-1.8067	0.245992	-0.390129	-0.878509	0.0369022		-0.18692	Yes	Yes	Yes	Yes	Yes	Yes	Yes	Yes	Yes	No	Yes	Yes	Yes
6	103	-0.408607	-1.40056	-0.686038	-0.996732		-0.696589	-0.976519	Yes	Yes	Yes	No	Yes	Yes	No	Yes	Yes	No	No	Yes	Yes
6	104	-1.15683	-0.370212	-0.926505	-0.737118		0.0209676	-0.727886	Yes	No	No	No	Yes	No	Yes	No	No	No	No	No	Yes
6	105	1.55037	0.462394	0.516297	0.560952		-0.680281	-0.394007	Yes	No	No	Yes	No	No	No	Yes	No	No	No	No	Yes
6	106	-0.109318	0.254242	0.601168	0.00927193		0.942375	0.913092	Yes	No	No	No	Yes	Yes	No	No	No	No	No	Yes	No
6	107	-1.08881	-1.22363	-0.360701	-1.32125		-1.52015	-1.03335	Yes	Yes	Yes	Yes	Yes	Yes	Yes	Yes	No	No	No	Yes	Yes
6	108	-0.707896	-0.994667	-0.657748	-1.45106		-1.17768	-1.54482	Yes	Yes	No	Yes	No	No	Yes	No	Yes	No	No	Yes	Yes
6	109	-1.0616	0.181389	0.0212177	-0.136761		-0.17473	-0.0317134	Yes	No	No	Yes	No	No	No	No	No	No	Yes	No	No
6	110	-1.70099	-0.474288	3.119	2.4107		1.79855	-0.557395	Yes	No	No	No	Yes	Yes	No	No	No	No	No	Yes	No
6	111	0.870172	-0.266137	0.219249	1.20999		-0.386735	-0.756301	No	No	Yes	Yes	No	Yes	No	No	No	No	No	Yes	No
6	112	-0.354191	0.0356831	-0.572877	-0.169213		-0.329657	-0.58581	No	Yes	Yes	Yes	Yes	No	No	No	Yes	No	Yes	Yes	No
6	113	0.6253	-1.4526	0.190959	0.398693		-0.435659	-0.543187	No	Yes	Yes	Yes	Yes	No	No	Yes	No	No	No	No	Yes
6	114	0.135554	-0.453473	-0.587023	-0.412601		-0.810746	-1.21805	Yes	Yes	Yes	Yes	Yes	Yes	No	Yes	Yes	No	No	Yes	Yes
6	115	0.162763	-1.24445	-1.05381	-1.38615		-1.12875	-0.28745	No	Yes	Yes	Yes	No	No	No	Yes	No	No	No	No	Yes
6	116	1.6456	1.52397	-0.27583	2.03751		1.96163	-0.202205	Yes	Yes	No	Yes	Yes	Yes	No	No	Yes	No	Yes	Yes	No
6	117	0.489259	1.21174	-0.417281	0.106627		1.21146	1.73003	Yes	No	No	No	Yes	Yes	No	No	No	No	No	Yes	No
6	118	1.33271	1.06603	1.05381	0.139079		-0.737359	2.22019	Yes	Yes	Yes	Yes	Yes	No	No	No	Yes	No	No	Yes	No
6	119	0.271595	1.5656	-0.24754	0.431145		0.542827	0.898885	Yes	Yes	No	No	Yes	No	No	Yes	No	No	No	No	Yes
6	120	0.706924	-0.0996154	-0.643603	-0.120535		0.232973	1.65189	No	Yes	No	Yes	No	No	Yes	No	No	No	No	No	Yes
6	121	-0.0276939	0.337503	2.02983	1.66431		0.314513	1.63768	Yes	Yes	No	Yes	No	No	No	Yes	No	No	No	No	Yes
6	122	-0.571855	-0.453473	-0.700184	-0.185439		-0.606894	-0.635537	No	Yes	No	Yes	No	No	No	No	Yes	No	No	Yes	No
6	123	-1.23845	-0.994667	-0.728474	-0.639763		-1.68323	-0.877066	Yes	Yes	No	Yes	Yes	No	No	No	No	No	Yes	No	No
6	124	0.380427	1.55519	-0.770909	1.45337		1.68439	0.209816	Yes	Yes	No	Yes	Yes	Yes	No	No	Yes	No	No	Yes	No
6	125	-0.340587	0.014868	-0.346555	-0.445052		0.510211	0.586317	No	Yes	No	Yes	No	No	No	Yes	No	No	No	No	Yes
6	126	-0.068506	-0.588771	0.289975	-0.526182		-0.378581	-0.983623	Yes	No	Yes	Yes	Yes	No	No	Yes	Yes	No	No	Yes	Yes
6	127	-0.490231	0.358318	-0.587023	-0.380149		-0.957519	0.785224	Yes	No	No	Yes	No	Yes	Yes	No	No	No	No	Yes	Yes
6	128	-1.02079	0.493616	2.01568	-1.09409		0.974992	0.586317	Yes	Yes	Yes	Yes	Yes	No	Yes	Yes	Yes	No	Yes	Yes	Yes
6	129	-0.490231	-1.20282	-0.785054	-0.445052		0.575443	-0.322969	No	Yes	No	No	Yes	Yes	No	No	No	No	No	Yes	No
6	130	2.6659	2.15883	0.289975	0.0254978		0.934221	0.458449	Yes	Yes	No	Yes	Yes	No	Yes	No	No	No	No	No	Yes
7	131	0.312063	-0.995254	-0.636706	-0.153051	-0.643907		-0.901265	Yes	Yes	Yes	Yes	Yes	Yes	No	No	No	Yes	No	Yes	No
7	132	-0.0377656	1.38284	0.790129	-0.597392	-1.0597		1.17525	No	No	Yes	Yes	No	No	No	Yes	No	No	No	No	Yes
7	133	-1.33372	-0.298905	-1.06629	-0.706009	0.77673		-0.757063	Yes	Yes	No	No	Yes	Yes	No	No	Yes	No	No	Yes	No
7	134	1.05942	-0.088686	0.912867	1.45645	0.926879		0.483078	No	Yes	No	No	Yes	No	No	No	No	No	Yes	No	No
8	135	-0.223128	0.0560152	-0.523542	-0.832452	-1.54633			Yes	No	Yes	Yes	Yes	No	No	Yes	Yes	No	No	Yes	Yes
8	136	1.00832	1.00379	1.43436	0.7691	1.29978			No	Yes	No	Yes	No	No	No	Yes	No	No	No	No	Yes
8	137	-0.432242	-0.0246467	0.952416	0.286092	0.406883			Yes	Yes	Yes	Yes	Yes	Yes	No	Yes	Yes	No	No	Yes	Yes
8	138	-0.0604843	0.781973	0.0487683	-0.298601	-0.690638			Yes	No	No	Yes	No	No	Yes	No	No	No	No	No	Yes
8	139	1.10126	-1.4564	-0.162083	1.09958	1.29978			Yes	Yes	Yes	Yes	Yes	No	No	Yes	No	No	No	No	Yes
8	140	0.264803	0.358497	1.55485	0.743678	0.92774			Yes	Yes	Yes	Yes	Yes	No	Yes	No	Yes	No	No	Yes	Yes
8	141	-1.1138	-0.669942	0.149174	-2.25605	-0.808451			Yes	No	No	Yes	No	No	No	No	Yes	No	No	Yes	No
8	142	0.915379	0.640814	-0.583785	0.794521	-0.467413			Yes	Yes	Yes	Yes	Yes	Yes	Yes	No	Yes	No	No	Yes	Yes
8	143	-1.12929	-1.43623	-1.42719	0.158985	-1.91837			Yes	No	No	No	Yes	No	Yes	No	No	No	No	No	Yes
8	144	1.05479	1.08445	-1.36695	0.540307	0.909138			Yes	No	Yes	Yes	Yes	No	Yes	No	Yes	No	No	Yes	Yes
8	145	-1.64045	-0.871597	-1.72841	-1.82389	-0.765046			Yes	Yes	Yes	Yes	No	No	No	Yes	No	No	No	No	Yes
8	146	-1.64045	-1.63789	-0.0114749	-0.247758	-0.597628			No	Yes	Yes	Yes	No	No	No	No	Yes	No	No	Yes	No
8	147	-1.47781	-1.47656	-0.67415	-2.12895	-1.2673			Yes	No	Yes	No	Yes	Yes	No	No	Yes	No	No	Yes	No
8	148	0.334508	-1.09342	1.61509	0.362357	0.92774			Yes	No	No	No	Yes	Yes	No	No	No	No	No	Yes	No
8	149	0.961848	0.392107	0.129093	0.608097	0.481291			Yes	Yes	Yes	Yes	Yes	Yes	No	Yes	Yes	No	No	Yes	Yes
8	150	-0.757529	-0.327129	-1.18622	-0.349444	-0.486015			Yes	No	Yes	Yes	No	No	Yes	No	Yes	No	No	Yes	Yes
8	151	0.288038	0.963462	-0.794636	0.311514	-0.430209			No	Yes	No	No	Yes	Yes	No	No	No	No	No	Yes	No
8	152	1.56595	1.56843	0.380106	1.02331	1.26258			Yes	No	No	Yes	No	No	No	Yes	No	No	No	No	Yes
8	153	-0.0140147	0.600483	0.6512	-0.0952296	-0.0395663			No	Yes	Yes	Yes	Yes	Yes	No	Yes	No	No	No	Yes	Yes
8	154	1.12449	0.842469	1.0729	0.387778	0.220862			Yes	Yes	No	Yes	Yes	No	No	Yes	Yes	No	No	Yes	Yes
8	155	-0.130189	0.701311	0.470471	0.94705	1.28118			No	Yes	No	Yes	No	No	Yes	No	No	No	No	No	Yes
9	156	1.28404	0.809991	1.01062	1.30905	0.810527			No	No	Yes	No	Yes	No	Yes	No	No	No	No	No	Yes
9	157	0.0804995	0.649567	-0.912205	-0.0982468	1.27162			No	No	Yes	Yes	Yes	No	No	No	Yes	No	Yes	Yes	No
9	158	1.05965	-0.59372	0.036389	0.930973	1.09871			Yes	No	No	Yes	No	No	No	No	Yes	No	No	Yes	No
9	159	0.406884	1.35142	-0.989118	-0.539341	0.522344			No	No	Yes	Yes	Yes	Yes	No	Yes	No	No	No	Yes	Yes
9	160	-0.184688	0.850097	-1.29677	1.30905	0.810527			Yes	No	No	Yes	No	No	No	Yes	No	No	No	No	Yes
9	161	-1.65342	1.05063	2.34378	-2.53477	-1.07227			Yes	Yes	Yes	Yes	Yes	Yes	No	Yes	Yes	No	No	Yes	Yes
9	162	-1.00065	-0.740776	0.412408	0.468875	-0.150082			No	Yes	Yes	Yes	Yes	No	No	No	Yes	No	No	Yes	No
9	163	0.223293	1.26118	1.4721	-0.623359	0.291798			No	No	Yes	No	Yes	No	No	No	Yes	No	No	Yes	No
9	164	-0.334281	-1.18194	0.0705725	-0.847407	-0.0348092			Yes	No	No	Yes	No	No	No	Yes	Yes	No	No	Yes	Yes
9	165	-1.26584	-0.85441	-1.39932	-1.44253	-1.93682			No	Yes	Yes	No	Yes	No	No	No	Yes	No	No	Yes	No
9	166	-0.409078	0.348772	-0.681466	-0.434319	0.618405			No	Yes	No	No	Yes	No	No	No	Yes	No	No	Yes	No
9	167	-0.388679	-2.19796	1.29263	0.531888	0.983437			No	Yes	No	No	Yes	No	No	No	Yes	No	No	Yes	No
9	168	-1.40863	-0.132501	-1.11731	0.426866	-0.342204			Yes	No	No	Yes	No	No	No	Yes	No	No	No	No	Yes
9	169	-1.76561	-1.31563	-1.6557	-1.79961	-1.88879			Yes	No	Yes	Yes	Yes	No	No	No	Yes	No	No	Yes	No
9	170	0.889662	0.743148	0.754244	0.790943	0.554365			No	No	Yes	Yes	No	No	No	Yes	No	No	No	No	Yes
9	171	0.876062	0.248507	1.60029	0.804946	0.791315			No	Yes	No	Yes	No	No	No	Yes	No	No	No	No	Yes
9	172	0.753668	-0.272872	0.69015	1.20403	-0.784085			Yes	No	No	No	Yes	No	No	No	Yes	No	No	Yes	No
9	173	0.835264	0.308666	0.0107513	0.279834	1.27162			No	No	Yes	No	Yes	Yes	No	No	No	No	No	Yes	No
9	174	-0.205087	0.348772	-0.86093	0.63691	0.368647			Yes	No	No	Yes	No	No	No	Yes	No	No	No	No	Yes
9	175	-1.83701	-1.456	-1.29677	-1.86262	-2.34027			No	No	Yes	No	Yes	No	No	Yes	No	No	No	No	Yes
9	176	-0.653866	0.569355	0.882432	0.909969	0.349435			Yes	No	Yes	Yes	Yes	No	Yes	Yes	Yes	No	No	Yes	Yes
9	177	-0.419277	-0.734091	-0.809654	-0.980436	-0.956995			Yes	No	Yes	Yes	Yes	No	No	Yes	Yes	No	No	Yes	Yes
9	178	0.835264	0.328719	-0.758379	0.25883	0.31101			Yes	No	Yes	Yes	Yes	Yes	No	No	No	No	No	Yes	No
9	179	1.28404	1.39153	0.0107513	0.531888	0.330223			No	Yes	No	No	Yes	Yes	No	No	No	No	No	Yes	No
9	180	-0.735462	-1.23542	-0.0789806	-0.539341	-0.342204			No	Yes	No	Yes	No	No	No	Yes	No	No	No	No	Yes
9	181	1.02566	1.17763	0.651693	-0.973434	-0.764873			Yes	No	No	Yes	No	No	No	No	Yes	No	No	Yes	No
9	182	-0.57227	-1.77685	-0.348176	0.174812	-1.64863			No	Yes	No	Yes	No	No	No	No	Yes	No	No	Yes	No
9	183	1.18205	0.2084	0.472229	1.09901	-0.399841			Yes	No	Yes	Yes	No	No	No	Yes	No	No	No	No	Yes
9	184	0.876062	-0.734091	-0.476364	0.174812	0.426283			No	No	Yes	No	Yes	Yes	No	No	No	No	No	Yes	No
9	185	-0.409078	1.03057	0.318403	0.489879	1.0795			Yes	No	No	No	Yes	No	No	No	Yes	No	No	Yes	No
9	186	1.63083	0.549302	0.651693	0.342848	0.772103			No	Yes	Yes	No	Yes	Yes	Yes	No	No	No	No	Yes	Yes
10	187	-1.05118	1.26589	0.48901	1.331	0.725304		1.01775	Yes	Yes	Yes	Yes	Yes	No	No	No	Yes	No	Yes	Yes	No
10	188	-1.32801	-1.00715	-0.858107	0.453498	-0.707836		-1.70719	Yes	No	No	No	Yes	No	No	No	No	No	Yes	No	No
10	189	0.332958	-0.271116	-1.12835	-1.06922	0.270417		-0.59095	Yes	No	No	No	Yes	Yes	No	No	No	No	No	Yes	No
10	190	1.02949	-1.46897	1.50856	0.0147479	-1.42196		1.03963	Yes	Yes	Yes	Yes	Yes	No	No	Yes	Yes	No	No	Yes	Yes
10	191	0.457977	0.378325	0.263808	-0.191723	0.31933		-0.372079	Yes	Yes	Yes	Yes	Yes	No	No	No	Yes	No	Yes	Yes	No
10	192	1.17237	0.998902	0.689644	0.892248	1.5128		0.689441	Yes	No	No	No	Yes	Yes	No	No	No	No	Yes	Yes	No
10	193	-0.613612	0.104117	-0.964566	-1.43055	-0.698053		-0.0766046	Yes	Yes	Yes	Yes	Yes	No	No	Yes	No	No	Yes	No	Yes
11	194	-1.13815	-0.397152	0.769867	-0.397337	1.79363	0.696157	0.103844	No	Yes	Yes	No	Yes	No	No	No	No	No	Yes	No	No
11	195	-0.235778	0.505866	1.20782	0.552602	1.45249	0.62426	0.508978	No	Yes	Yes	Yes	No	Yes	No	No	No	No	No	Yes	No
11	196	-1.49533	-1.12539	-1.40304	-1.66392	-1.58676	-0.984437	-2.05687	No	Yes	Yes	Yes	No	No	No	Yes	Yes	No	No	Yes	Yes
11	197	2.03894	0.869986	1.20782	0.602599	1.14236	1.09159	1.33854	Yes	No	No	Yes	Yes	No	Yes	No	Yes	No	No	Yes	Yes
11	198	1.26342	1.07107	0.77192	0.4253	0.295194	0.466918	1.2599	Yes	Yes	Yes	Yes	Yes	No	No	Yes	Yes	No	Yes	Yes	Yes
11	199	-0.151181	-1.1618	-1.24302	0.710926	-0.214443	-0.436222	-1.34306	Yes	No	No	No	Yes	Yes	No	No	No	No	No	Yes	No
11	200	-0.122982	0.738902	0.955154	-0.61399	0.460083	1.12754	1.92695	No	No	Yes	Yes	No	No	No	No	Yes	No	No	Yes	No
11	201	0.0462122	1.5003	-0.729273	0.685927	-0.470298	0.210851	0.481476	Yes	Yes	Yes	Yes	Yes	Yes	No	No	Yes	No	Yes	Yes	No
11	202	0.10167	1.00893	-0.723209	0.211291	1.68757	-1.05184	0.00931257	Yes	Yes	Yes	Yes	No	No	No	Yes	Yes	No	No	Yes	Yes
11	203	0.253005	1.56414	-1.41618	0.590767	-0.836868	-1.47567	0.714632	Yes	No	No	No	Yes	No	No	No	No	No	Yes	No	No
11	204	0.440998	0.433042	-1.06616	-0.513997	-1.61777	-0.687862	0.412517	Yes	No	No	No	Yes	No	No	No	No	No	Yes	No	No
11	205	1.77575	-0.542799	1.32573	1.28589	0.801223	0.516414	0.470394	Yes	Yes	Yes	No	Yes	Yes	No	No	No	No	No	Yes	No
11	206	-1.05355	-0.462693	-0.838761	-0.913971	-0.121405	0.399581	0.0749057	Yes	Yes	No	Yes	Yes	No	Yes	Yes	Yes	No	No	Yes	Yes
11	207	0.0650116	-1.05257	0.786711	-0.297344	-0.501311	-1.04735	-0.185538	No	Yes	No	Yes	No	No	No	Yes	No	No	No	No	Yes
11	208	0.691928	-0.053929	0.216935	0.0171754	0.256141	0.796187	0.0493227	No	Yes	Yes	Yes	No	No	No	No	No	No	Yes	No	No
11	209	-0.517768	-1.29507	0.854088	1.1109	1.11135	2.04423	0.393225	Yes	Yes	Yes	Yes	No	No	No	No	No	No	Yes	No	No
11	210	-0.856155	-0.134985	0.197162	0.0859654	-0.144664	-1.00241	-1.45882	Yes	No	Yes	Yes	No	No	Yes	No	No	No	No	No	Yes
11	211	-0.827956	-0.353457	0.382449	-0.847309	-0.291975	2.0622	1.01057	Yes	Yes	Yes	Yes	No	No	No	Yes	Yes	No	Yes	Yes	Yes
11	212	0.347001	0.811726	-0.12288	0.235956	0.692679	-0.400274	-0.243414	Yes	No	No	No	Yes	No	No	No	No	Yes	No	Yes	No
11	213	0.628991	0.316523	-0.560831	-0.830643	0.0724245	0.0670573	-1.15014	Yes	Yes	Yes	Yes	Yes	No	No	Yes	Yes	Yes	Yes	Yes	Yes
11	214	-0.151181	-1.24919	1.99108	2.13584	0.0879308	-0.97545	0.537916	Yes	Yes	Yes	Yes	No	No	Yes	Yes	No	No	No	No	Yes
11	215	0.196607	-1.21278	-0.426076	-0.19735	-1.33865	-0.921527	-0.677486	Yes	No	Yes	Yes	Yes	Yes	No	No	No	No	Yes	Yes	No
11	216	1.66295	1.91865	0.0455632	1.20256	-0.253209	-0.166608	0.52827	No	Yes	No	Yes	No	No	No	No	No	No	Yes	No	No
11	217	-1.78672	-1.21278	-1.52095	-2.28055	-1.67979	-1.32595	-1.18873	Yes	No	No	Yes	No	No	No	No	No	No	Yes	No	No
11	218	-1.17574	-0.48454	-0.661896	-1.29728	-0.795931	0.37262	-1.51669	Yes	No	No	Yes	No	No	No	No	No	No	Yes	No	No
12	219	0.840972	-1.15296	2.31916	-0.646187	-1.13247		0.86023	No	Yes	No	Yes	No	No	No	No	No	No	Yes	No	No
12	220	2.47078	-1.13043	2.53308	-1.11853	2.40464		0.406996	Yes	No	Yes	Yes	Yes	Yes	No	No	No	Yes	No	Yes	No
12	221	0.174231	0.334245	-0.547258	0.928279	-0.989346		1.27226	No	Yes	Yes	No	Yes	No	No	No	No	No	Yes	No	No
12	222	0.371784	-0.544557	0.629258	0.71179	0.60542		0.942637	No	Yes	Yes	Yes	No	No	Yes	Yes	No	No	No	No	Yes
12	223	1.38424	3.01572	1.72021	2.42402	2.20019		-0.58188	No	Yes	Yes	Yes	No	No	No	Yes	No	No	No	No	Yes
12	224	-0.344346	-0.206556	0.158651	0.298493	1.56637		-1.28233	No	Yes	Yes	Yes	Yes	No	No	Yes	No	No	Yes	No	Yes
12	225	-0.270263	1.07785	0.115869	2.28626	-1.15291		1.10745	No	Yes	No	Yes	No	No	No	Yes	No	No	No	No	Yes
12	226	-1.20864	-0.702291	-1.1676	-1.11853	-0.784888		-0.128645	No	No	Yes	Yes	No	No	No	No	No	No	Yes	No	No
12	227	0.421172	-1.01776	-0.418911	-0.567464	-0.2533		-0.787896	Yes	Yes	Yes	No	Yes	Yes	No	No	No	No	No	Yes	No
12	228	0.47056	-0.184023	0.650649	-0.291932	0.544083		0.448199	No	No	Yes	No	Yes	Yes	No	No	No	No	No	Yes	No
12	229	0.668113	-0.927625	-1.1676	0.888918	0.31918		0.118574	Yes	Yes	Yes	Yes	Yes	Yes	No	Yes	Yes	Yes	Yes	Yes	Yes
12	230	1.5571	1.34825	-0.718388	0.731471	1.42325		-0.499474	Yes	Yes	Yes	Yes	Yes	Yes	No	No	Yes	Yes	Yes	Yes	No
12	231	-0.270263	1.55105	0.13726	0.022961	0.973443		1.7255	No	Yes	No	No	Yes	Yes	No	No	No	No	No	Yes	No
12	232	-0.665369	1.28065	-0.846735	-0.095124	-0.2533		1.7667	No	No	Yes	No	Yes	No	No	No	No	Yes	No	Yes	No
12	233	-0.270263	-1.15296	-0.590041	-0.803634	0.871215		0.798426	Yes	Yes	No	Yes	No	No	No	No	Yes	No	No	Yes	No
12	234	-1.20864	-0.792425	0.265607	0.298493	-1.23469		-0.499474	Yes	Yes	Yes	Yes	Yes	Yes	Yes	No	Yes	No	No	Yes	Yes
12	235	0.026066	0.920114	-0.953691	0.022961	-0.00795111		0.736621	No	Yes	No	No	Yes	Yes	No	No	No	No	No	Yes	No
12	236	-1.25803	0.469446	1.16404	0.455939	-0.2533		-1.24113	Yes	No	Yes	Yes	Yes	No	No	No	No	No	Yes	No	No
12	237	-0.813534	-0.769891	0.650649	-0.980762	-0.580431		-0.0874423	No	Yes	No	Yes	No	No	Yes	No	No	No	No	No	Yes
12	238	0.0507601	0.965181	-0.889518	-0.547783	0.809878		-1.22465	Yes	No	No	Yes	No	No	No	Yes	No	No	No	No	Yes
12	239	-1.50497	-1.01776	-1.06065	-1.31534	-0.662214		-1.07632	No	No	Yes	No	Yes	No	No	No	No	No	Yes	No	No
12	240	-1.25803	-0.837491	-0.675606	1.08573	0.891661		0.510004	Yes	Yes	Yes	Yes	Yes	Yes	Yes	Yes	Yes	No	No	Yes	Yes
12	241	-0.245569	-0.882558	0.0944778	-0.882357	-0.273745		-1.07632	Yes	No	Yes	Yes	Yes	Yes	No	No	No	No	Yes	Yes	No
12	242	-0.714758	-0.522024	-0.119434	-0.606826	-0.559986		-0.623083	Yes	Yes	No	Yes	No	Yes	No	No	No	No	No	Yes	No
12	243	-0.665369	-0.43189	1.07847	2.42402	0.687203		-0.128645	No	No	Yes	Yes	No	No	No	Yes	No	No	No	No	Yes
12	244	2.96467	-0.837491	0.864561	-1.15789	-0.68266		1.7873	Yes	Yes	Yes	No	Yes	No	No	No	Yes	No	Yes	Yes	No
12	245	0.322396	-1.15296	-1.10343	0.219769	-0.580431		-1.03511	No	Yes	Yes	No	Yes	Yes	No	No	No	No	No	Yes	No
12	246	0.668113	0.604646	-0.0766518	0.692109	-1.15291		2.13753	No	No	Yes	Yes	No	No	No	No	Yes	No	No	Yes	No
12	247	1.11261	1.32572	0.13726	-0.488741	0.31918		-0.334661	Yes	Yes	No	Yes	No	No	No	No	No	Yes	No	Yes	No
12	248	-0.665369	-0.341757	-0.504476	-0.803634	-1.15291		-0.108044	No	Yes	No	Yes	Yes	No	No	No	Yes	No	Yes	Yes	No
12	249	-0.171487	0.289179	-1.06065	0.101684	1.13701		-1.24113	No	No	Yes	No	Yes	Yes	No	No	No	No	No	Yes	No
12	250	-0.615981	0.920114	0.0516954	-0.961081	-0.171517		-0.128645	Yes	No	No	No	Yes	Yes	No	No	No	No	No	Yes	No
12	251	-0.196181	-0.22909	1.72021	0.278812	-0.2533		-1.44715	No	Yes	No	Yes	No	No	No	Yes	No	No	No	No	Yes
12	252	-0.566593	0.469446	-0.782562	-0.193528	-1.31648		0.159777	No	Yes	Yes	No	Yes	No	No	No	Yes	No	Yes	Yes	No
12	253	-0.122099	0.559579	-0.675606	-1.3547	-1.31648		-1.01451	Yes	No	No	Yes	No	No	No	No	No	No	Yes	No	No
12	254	-0.467816	-0.29669	-0.9323	0.0623226	0.0124946		-0.231653	Yes	Yes	Yes	No	Yes	No	No	Yes	Yes	No	Yes	Yes	Yes

## Sheet: Two-factor (n=254)
Cohort	ID	Orosensory Response (Z-Scores)							Two-factor TT subgroups based on simultaneous membership in both groups											Two-factor TT subgroups based on not belonging to either group
		Sweet	Bitter	Sour	Salty	Umami	Astringent	Metallic	Bitter & Cool	Bitter & Left	Bitter & Tip	Left & Sour	Left & Warm	Right & Cool	Right & Sour	Sour & Cool	Warm & Bitter	Warm & Sweet	Warm & Tip	Not Sour or Sweet	Not Sweet or Cool	Not Tip or Right	Not Metallic or Sour
1	1	-0.73272	-0.769931	-0.863527		-0.65982	-0.456255		No	No	No	No	Yes	No	No	No	No	No	No	Yes	Yes	No	Yes
1	2	-0.76956	-1.02991	-0.970592		-1.19373	-0.401426		No	No	No	No	No	Yes	Yes	Yes	No	No	No	No	No	No	No
1	3	0.163736	-1.14134	-0.274672		-0.558123	-0.291768		No	No	No	Yes	No	No	No	Yes	No	No	No	No	No	Yes	No
1	4	0.188297	-0.460426	0.742442		0.471559	0.174278		Yes	Yes	Yes	No	Yes	Yes	No	No	No	Yes	Yes	No	No	No	No
1	5	-0.708159	-0.175681	-0.595866		-0.125911	-0.319183		No	No	No	No	No	No	No	No	No	No	No	Yes	No	No	No
1	6	-1.29761	-0.695649	-0.903676		-1.72764	-1.18274		Yes	Yes	No	No	Yes	Yes	No	No	Yes	Yes	Yes	No	No	No	Yes
1	7	2.03033	-1.62416	-0.0605425		1.1453	0.612909		No	No	No	Yes	Yes	Yes	Yes	Yes	No	No	Yes	No	No	No	No
1	8	-1.12569	0.827115	-0.502184		-0.672532	0.503251		No	No	No	No	No	No	No	No	No	Yes	No	No	No	No	Yes
1	9	-0.880082	0.876636	0.247268		0.230029	-0.757814		Yes	No	Yes	No	No	No	No	No	No	No	No	Yes	No	No	Yes
1	10	0.139176	1.80515	2.26811		0.929196	-0.154696		Yes	Yes	No	No	No	No	No	No	No	No	No	Yes	No	Yes	Yes
1	11	0.34794	1.44613	-0.836761		0.217317	-1.18274		No	No	Yes	No	No	No	No	No	Yes	No	Yes	Yes	Yes	No	Yes
1	12	-0.388874	1.79277	-0.716313		-0.697956	0.70886		No	No	No	No	Yes	No	No	No	No	Yes	No	No	No	No	Yes
1	13	0.433901	0.195725	-0.00701018		0.420711	0.46213		No	No	Yes	No	No	No	No	No	Yes	No	Yes	Yes	No	No	No
1	14	0.433901	0.641412	1.42498		-0.113198	0.256521		No	No	No	No	No	Yes	Yes	Yes	No	Yes	Yes	No	No	No	No
1	15	-0.880082	-0.633748	-0.943826		-1.0539	-1.01825		No	No	No	No	Yes	No	No	No	No	No	No	Yes	Yes	Yes	Yes
1	16	1.60052	-0.0890195	0.220502		0.29359	1.59983		Yes	No	Yes	No	No	No	No	No	No	No	No	Yes	No	No	Yes
1	17	-1.54321	-1.58702	-0.917059		-0.596259	-1.47059		No	No	No	No	No	Yes	Yes	Yes	No	No	No	No	No	No	No
1	18	0.667225	0.146204	-1.01074		-1.0539	-0.812643		No	Yes	No	Yes	Yes	No	No	Yes	Yes	No	No	No	No	No	No
1	19	-0.118709	-0.0766393	1.49189		0.865635	1.9288		No	No	No	Yes	No	No	No	Yes	No	No	No	No	No	Yes	No
1	20	1.78473	0.50523	0.68891		1.57751	-0.291768		No	No	No	No	No	Yes	No	No	No	No	No	Yes	No	No	Yes
1	21	0.654945	0.0471627	1.51866		2.30211	2.09329		Yes	Yes	Yes	Yes	Yes	Yes	No	Yes	Yes	No	Yes	No	No	No	No
2	22	-0.905915	0.00383258	-0.432573		-0.210859	-0.247537		No	No	No	No	No	No	No	No	No	Yes	Yes	No	No	No	Yes
2	23	0.28599	0.365054	0.447925		0.119229	-0.957143		No	No	No	No	No	Yes	Yes	Yes	No	No	No	No	No	No	No
2	24	-0.0748621	0.0536562	-0.268213		-0.928443	0.0330049		Yes	Yes	Yes	No	No	No	No	No	No	No	Yes	Yes	No	No	Yes
2	25	0.668712	-0.432124	-0.0216738		0.277098	-0.13202		No	No	No	Yes	No	No	No	Yes	No	No	No	No	No	Yes	No
2	26	-0.3373	0.0412003	-0.350393		-1.08631	0.363054		No	No	No	Yes	No	Yes	Yes	Yes	No	No	No	No	No	No	No
2	27	1.74033	0.389966	1.78628		2.14282	-0.115517		No	No	No	No	No	No	No	No	No	Yes	Yes	No	No	No	Yes
2	28	-1.2777	-0.905448	-0.679112		0.320153	-0.792118		No	Yes	Yes	Yes	Yes	Yes	Yes	Yes	Yes	No	Yes	No	No	No	No
2	29	0.88741	0.078568	1.56322		0.463669	0.627093		Yes	Yes	Yes	No	No	Yes	No	No	No	No	No	Yes	No	No	Yes
2	30	1.43416	1.74766	1.4106		1.10949	1.30369		No	Yes	No	No	Yes	No	No	No	Yes	No	No	Yes	Yes	No	Yes
2	31	-0.89498	-0.643874	-0.444313		-0.540948	-0.19803		No	No	No	No	No	No	No	No	No	Yes	Yes	No	No	No	Yes
2	32	0.428144	1.82239	-0.761292		0.693296	2.32685		No	No	No	Yes	No	No	No	Yes	Yes	No	Yes	No	No	No	No
2	33	-1.23396	-1.86455	-1.23089		-0.928443	-1.45222		No	No	No	Yes	Yes	No	No	Yes	No	Yes	Yes	No	No	No	No
2	34	-0.720022	-0.65633	-1.01957		-1.43075	-0.759113		No	No	No	No	No	No	No	Yes	No	No	No	No	No	No	No
3	35	0.843248	0.312281	0.32949		0.53509	0.858251		No	No	No	No	Yes	No	No	No	No	Yes	Yes	No	No	No	Yes
3	36	-1.13428	-1.68199	-1.65628		0.216354	0.294062		No	No	No	No	Yes	No	No	No	No	Yes	No	No	No	No	Yes
3	37	0.208946	0.745145	-0.0970819		0.515772	0.960831		No	No	No	No	Yes	No	No	Yes	No	Yes	No	No	No	No	No
3	38	1.02981	-0.0896648	0.461875		0.506114	-1.15915		Yes	Yes	Yes	No	Yes	Yes	No	No	Yes	Yes	Yes	No	No	No	Yes
3	39	-0.947722	0.714226	0.961994		-1.77333	-0.953993		No	No	Yes	No	No	No	No	No	Yes	No	Yes	Yes	Yes	No	Yes
4	40	1.23622	0.170651	0.721629	1.40085	0.955936			Yes	Yes	Yes	No	No	Yes	Yes	Yes	No	No	No	No	No	No	No
4	41	1.61384	1.65481	1.3038	1.25504	1.48337			Yes	Yes	Yes	Yes	Yes	Yes	Yes	Yes	Yes	Yes	Yes	No	No	No	No
4	42	0.259789	0.639191	0.240685	0.884142	0.852518			Yes	No	No	No	No	Yes	No	No	No	No	No	Yes	No	No	Yes
4	43	-0.67578	0.0930122	-0.396241	-0.239716	0.376793			Yes	No	Yes	No	No	No	No	No	No	No	No	Yes	No	No	Yes
4	44	1.27827	0.572386	1.04659	1.25735	1.15243			No	No	No	No	No	No	No	No	No	Yes	Yes	No	No	No	Yes
4	45	-0.675754	0.898463	-1.77408	0.395508	0.099362			No	No	No	Yes	No	No	No	Yes	No	No	No	No	No	Yes	No
4	46	-0.680524	0.0762703	0.0457075	-1.15128	-1.07106			Yes	Yes	No	No	No	No	No	No	No	No	No	Yes	No	Yes	Yes
4	47	1.32998	0.968466	-0.815405	1.03791	0.957836			Yes	Yes	Yes	No	Yes	Yes	No	No	No	No	No	Yes	No	No	Yes
4	48	-0.574364	-0.0868532	-1.05351	-1.37356	-1.00778			No	No	No	No	No	Yes	No	No	No	No	No	No	No	No	Yes
4	49	0.889663	0.503882	1.1947	0.747192	-0.480205			No	No	No	No	No	No	No	No	No	No	No	Yes	No	Yes	Yes
4	50	0.381386	-1.39378	0.612818	-0.664457	0.221911			Yes	Yes	Yes	No	No	Yes	No	No	No	No	No	Yes	No	No	Yes
4	51	1.45344	0.368058	1.1722	1.08783	0.518544			Yes	No	Yes	Yes	Yes	Yes	No	Yes	No	No	No	No	No	No	No
4	52	-1.12461	-1.2416	-0.940282	-1.05737	-0.831935			No	No	No	No	No	No	No	No	Yes	No	No	Yes	Yes	No	Yes
4	53	0.0593255	0.0281744	0.383739	-0.154205	0.0271939			No	No	No	No	No	No	No	No	No	Yes	Yes	No	No	No	Yes
4	54	1.19604	1.17584	-0.78111	-0.143582	-0.390976			No	Yes	No	No	Yes	No	No	No	Yes	No	No	Yes	Yes	Yes	Yes
4	55	-0.458015	-1.5424	-0.817008	-1.32994	-0.92649			No	No	No	Yes	No	Yes	Yes	Yes	No	No	No	No	No	No	No
4	56	-0.257519	-0.227876	-1.1404	-0.154072	-1.54094			No	No	No	Yes	Yes	No	No	No	No	No	No	No	Yes	Yes	No
4	57	0.673527	0.467771	-0.266256	0.171331	0.335426			No	No	No	No	No	No	Yes	No	No	No	No	No	Yes	No	No
4	58	-1.01875	-0.910712	-0.985348	-1.53821	-1.10209			Yes	No	No	No	No	Yes	No	No	No	No	No	Yes	No	No	Yes
4	59	-0.232172	-0.254087	-0.447214	-0.0060212	-0.0564401			Yes	Yes	No	No	No	No	No	No	No	Yes	No	No	No	No	Yes
4	60	-1.3216	-1.19075	-1.61288	-1.8319	-1.62229			No	No	No	No	No	No	No	No	No	Yes	No	No	No	No	Yes
4	61	0.407732	-1.05306	1.60553	0.597565	1.5864			No	Yes	Yes	No	Yes	No	No	No	Yes	No	Yes	Yes	Yes	No	Yes
4	62	-0.713776	-1.22781	0.279189	0.354239	-1.7511			No	No	Yes	No	No	No	No	No	Yes	No	Yes	Yes	Yes	No	Yes
4	63	-1.03062	-1.74338	-1.37113	-1.87664	-1.31095			Yes	No	No	No	No	Yes	No	No	No	No	No	Yes	No	No	Yes
4	64	0.103616	-1.32855	1.3433	0.164469	-0.843544			No	No	No	No	No	No	No	No	No	No	No	Yes	Yes	No	Yes
4	65	-2.07219	-0.867654	-1.37224	-1.86442	-1.81568			Yes	Yes	No	No	No	No	No	No	No	No	No	Yes	No	Yes	Yes
4	66	-0.568061	0.691045	-0.0366634	-0.814391	0.11501			Yes	No	No	No	No	Yes	No	No	No	No	No	Yes	No	No	Yes
4	67	0.962081	0.0124375	0.603303	0.163014	1.01966			No	No	No	No	Yes	No	No	No	No	No	No	Yes	Yes	Yes	Yes
4	68	0.0516527	1.08703	0.239982	0.529351	0.445364			No	No	No	No	No	Yes	Yes	Yes	No	No	No	No	No	No	No
4	69	-0.120833	-1.19115	-0.878204	0.430305	-1.03494			No	No	No	No	No	No	No	No	No	No	Yes	Yes	Yes	No	Yes
4	70	0.988623	0.677615	1.50634	1.21994	0.70672			No	No	No	No	No	No	No	No	No	Yes	Yes	No	No	No	Yes
4	71	2.05653	1.82825	1.73915	1.47294	1.52635			No	Yes	No	No	Yes	No	No	No	Yes	No	No	Yes	Yes	Yes	Yes
4	72	0.0591892	1.44793	-0.539225	1.4705	0.46987			No	No	No	No	No	Yes	No	No	No	No	No	Yes	No	No	Yes
4	73	-1.67698	0.548867	0.565647	-0.035233	0.348507			No	Yes	No	No	Yes	No	No	No	Yes	No	No	Yes	Yes	Yes	Yes
4	74	-0.304399	0.461909	-0.23157	0.381733	0.728416			No	No	No	No	No	No	No	No	No	Yes	Yes	No	No	No	No
4	75	0.490234	0.35701	1.00941	0.392322	1.34443			No	No	Yes	Yes	No	Yes	Yes	Yes	Yes	No	Yes	No	No	No	No
4	76	-0.384257	1.10848	0.791143	-0.250869	0.863534			No	No	No	No	No	Yes	No	No	No	No	No	Yes	No	No	Yes
4	77	-1.60094	-1.57788	-0.946078	-0.927653	-0.349159			Yes	No	Yes	No	No	No	No	No	No	No	No	Yes	No	No	Yes
5	78	0.536304	-1.37188	-2.25335	-1.52704	0.0596501		0.232575	No	No	No	Yes	Yes	No	No	Yes	No	No	No	No	No	No	No
5	79	0.479331	-0.0946124	-0.189475	-0.404583	1.06056		1.718	No	No	No	No	No	No	No	No	No	No	No	Yes	No	No	No
5	80	0.507817	-0.9887	0.168836	0.306306	1.03023		1.15409	Yes	No	Yes	Yes	Yes	No	No	Yes	No	Yes	Yes	No	No	No	No
5	81	-0.674368	1.0975	-0.21814	0.219004	0.34779		0.225698	No	No	No	Yes	No	No	No	Yes	No	No	Yes	No	No	No	No
5	82	-0.745584	0.068594	-0.0461505	-0.0241952	0.325042		0.0812819	No	No	No	No	No	Yes	No	No	No	No	No	Yes	No	No	No
5	83	-2.19839	0.813667	-0.375797	-1.21525	-1.33556		-1.39039	No	No	No	No	Yes	Yes	No	No	No	No	Yes	Yes	No	No	No
5	84	-0.880894	-1.76216	0.111506	0.455966	0.870992		-1.80301	No	No	No	No	No	No	No	No	No	No	Yes	Yes	Yes	No	Yes
5	85	0.265683	1.8071	0.584477	0.855062	0.787583		0.507654	Yes	No	No	No	No	Yes	No	No	No	No	No	Yes	No	No	Yes
5	86	-0.41799	0.26728	0.0828415	0.73658	-0.402891		0.445761	Yes	No	Yes	No	No	No	No	No	Yes	No	No	Yes	No	No	Yes
5	87	-0.346774	-0.567675	-0.657668	-0.0553745	-0.445859		-0.0241649	Yes	No	Yes	No	No	No	No	Yes	No	No	No	No	No	No	No
5	88	0.536304	1.05493	-1.57972	-1.04064	0.453947		-1.55544	No	No	No	No	No	No	No	No	No	No	No	Yes	No	No	No
5	89	1.00633	0.983969	-0.877432	0.692929	0.544939		-1.98181	No	No	No	No	No	No	No	No	No	No	No	Yes	No	No	No
5	90	-0.73134	0.643365	-0.361464	-0.261158	-0.60004		0.195898	Yes	Yes	Yes	Yes	No	Yes	Yes	Yes	No	No	No	No	No	No	No
5	91	0.60752	0.288568	1.18644	0.424787	-0.152664		-0.455122	Yes	Yes	No	No	Yes	No	No	No	No	Yes	No	No	No	No	No
5	92	-1.06606	-0.243627	0.176002	-0.479413	-1.04742		-0.902124	No	No	No	Yes	No	Yes	Yes	Yes	No	No	No	No	No	No	No
5	93	-0.724219	-0.0165572	-0.354298	-1.70788	-1.72227		0.631439	Yes	Yes	No	No	Yes	Yes	No	No	Yes	No	No	Yes	No	No	No
5	94	-0.831043	0.245992	-0.476124	-0.00548756	-0.986754		0.810241	No	No	No	No	No	No	No	No	No	No	No	No	No	No	Yes
5	95	1.60929	-1.05256	1.16494	1.41629	-2.07865		1.42917	No	No	Yes	No	No	No	No	No	Yes	No	Yes	No	No	No	Yes
5	96	0.507817	-1.01708	1.08611	0.443495	0.484278		-3.34345	Yes	Yes	Yes	Yes	Yes	Yes	Yes	Yes	Yes	No	Yes	No	No	No	No
5	97	-0.00493764	1.25361	0.240498	0.805175	1.31837		1.09907	No	No	No	No	No	Yes	No	No	No	No	No	Yes	No	No	No
5	98	1.13452	-2.13824	0.297828	-2.10074	-0.243655		-0.647677	No	No	No	No	No	No	No	No	No	No	No	No	No	Yes	Yes
5	99	0.365385	-0.406833	0.95712	0.112994	0.0444848		0.56267	No	No	No	No	No	No	No	No	No	Yes	Yes	No	No	No	Yes
5	100	1.31968	1.1117	2.79167	1.90892	2.31169		0.411376	No	No	No	No	No	No	No	Yes	No	No	No	No	No	No	No
5	101	1.55232	-0.222339	-1.06853	1.32275	-0.660701		-0.558276	No	No	No	No	No	Yes	No	No	No	No	No	Yes	No	No	No
5	102	-1.8067	0.245992	-0.390129	-0.878509	0.0369022		-0.18692	Yes	No	No	Yes	Yes	Yes	No	No	Yes	Yes	Yes	No	No	No	No
6	103	-0.408607	-1.40056	-0.686038	-0.996732		-0.696589	-0.976519	No	No	No	Yes	Yes	No	No	No	Yes	Yes	Yes	No	No	No	No
6	104	-1.15683	-0.370212	-0.926505	-0.737118		0.0209676	-0.727886	No	No	No	No	No	No	No	No	No	No	Yes	Yes	Yes	No	Yes
6	105	1.55037	0.462394	0.516297	0.560952		-0.680281	-0.394007	No	No	No	No	No	No	No	Yes	No	No	No	No	No	No	No
6	106	-0.109318	0.254242	0.601168	0.00927193		0.942375	0.913092	No	No	No	No	No	No	No	No	No	Yes	Yes	No	No	No	Yes
6	107	-1.08881	-1.22363	-0.360701	-1.32125		-1.52015	-1.03335	No	No	No	Yes	Yes	Yes	Yes	Yes	No	Yes	Yes	No	No	No	No
6	108	-0.707896	-0.994667	-0.657748	-1.45106		-1.17768	-1.54482	Yes	No	No	No	No	Yes	No	No	No	No	No	Yes	No	No	Yes
6	109	-1.0616	0.181389	0.0212177	-0.136761		-0.17473	-0.0317134	No	No	No	No	No	No	No	No	No	No	No	Yes	No	No	No
6	110	-1.70099	-0.474288	3.119	2.4107		1.79855	-0.557395	No	No	No	No	No	No	No	No	No	Yes	Yes	No	No	No	Yes
6	111	0.870172	-0.266137	0.219249	1.20999		-0.386735	-0.756301	No	No	No	No	No	No	No	No	No	No	No	No	No	Yes	Yes
6	112	-0.354191	0.0356831	-0.572877	-0.169213		-0.329657	-0.58581	Yes	Yes	No	No	Yes	Yes	No	No	Yes	No	No	Yes	No	No	No
6	113	0.6253	-1.4526	0.190959	0.398693		-0.435659	-0.543187	No	No	No	Yes	Yes	Yes	Yes	Yes	No	No	No	No	No	No	No
6	114	0.135554	-0.453473	-0.587023	-0.412601		-0.810746	-1.21805	Yes	Yes	Yes	Yes	Yes	Yes	No	Yes	Yes	No	Yes	No	No	No	No
6	115	0.162763	-1.24445	-1.05381	-1.38615		-1.12875	-0.28745	No	No	No	Yes	No	Yes	Yes	Yes	No	No	No	No	No	No	No
6	116	1.6456	1.52397	-0.27583	2.03751		1.96163	-0.202205	Yes	No	No	No	No	Yes	No	No	No	Yes	Yes	No	No	No	No
6	117	0.489259	1.21174	-0.417281	0.106627		1.21146	1.73003	No	No	No	No	No	No	No	No	No	Yes	Yes	No	No	No	Yes
6	118	1.33271	1.06603	1.05381	0.139079		-0.737359	2.22019	Yes	Yes	Yes	No	Yes	Yes	No	No	Yes	No	Yes	Yes	No	No	Yes
6	119	0.271595	1.5656	-0.24754	0.431145		0.542827	0.898885	No	No	No	No	No	No	Yes	No	No	No	Yes	No	Yes	No	No
6	120	0.706924	-0.0996154	-0.643603	-0.120535		0.232973	1.65189	No	No	No	No	No	Yes	No	No	No	No	No	Yes	No	No	Yes
6	121	-0.0276939	0.337503	2.02983	1.66431		0.314513	1.63768	No	No	No	No	No	Yes	Yes	Yes	No	No	No	No	No	No	No
6	122	-0.571855	-0.453473	-0.700184	-0.185439		-0.606894	-0.635537	Yes	No	No	No	No	Yes	No	No	No	No	No	Yes	No	No	Yes
6	123	-1.23845	-0.994667	-0.728474	-0.639763		-1.68323	-0.877066	No	No	No	No	No	No	No	No	No	No	Yes	Yes	No	No	No
6	124	0.380427	1.55519	-0.770909	1.45337		1.68439	0.209816	Yes	No	Yes	No	No	Yes	No	No	No	Yes	No	No	No	No	Yes
6	125	-0.340587	0.014868	-0.346555	-0.445052		0.510211	0.586317	No	No	No	No	No	Yes	Yes	Yes	No	No	No	No	No	No	No
6	126	-0.068506	-0.588771	0.289975	-0.526182		-0.378581	-0.983623	Yes	No	Yes	Yes	Yes	No	No	No	No	No	No	No	No	No	No
6	127	-0.490231	0.358318	-0.587023	-0.380149		-0.957519	0.785224	No	No	No	No	No	No	No	No	No	No	No	No	No	No	Yes
6	128	-1.02079	0.493616	2.01568	-1.09409		0.974992	0.586317	Yes	Yes	Yes	Yes	Yes	Yes	Yes	Yes	Yes	No	Yes	No	No	No	No
6	129	-0.490231	-1.20282	-0.785054	-0.445052		0.575443	-0.322969	No	No	No	No	No	No	No	No	No	Yes	No	No	No	No	Yes
6	130	2.6659	2.15883	0.289975	0.0254978		0.934221	0.458449	No	No	No	No	No	No	No	No	No	No	No	Yes	No	No	Yes
7	131	0.312063	-0.995254	-0.636706	-0.153051	-0.643907		-0.901265	No	No	No	No	No	Yes	No	No	No	No	Yes	No	No	No	Yes
7	132	-0.0377656	1.38284	0.790129	-0.597392	-1.0597		1.17525	No	No	No	Yes	No	No	No	Yes	No	No	No	No	No	Yes	No
7	133	-1.33372	-0.298905	-1.06629	-0.706009	0.77673		-0.757063	No	No	Yes	No	No	No	No	No	Yes	Yes	Yes	No	No	No	Yes
7	134	1.05942	-0.088686	0.912867	1.45645	0.926879		0.483078	No	No	No	No	No	No	No	No	No	No	No	Yes	Yes	No	No
8	135	-0.223128	0.0560152	-0.523542	-0.832452	-1.54633			No	Yes	No	No	Yes	No	No	Yes	Yes	No	No	No	No	No	No
8	136	1.00832	1.00379	1.43436	0.7691	1.29978			No	No	No	No	No	Yes	Yes	Yes	No	No	No	No	No	No	No
8	137	-0.432242	-0.0246467	0.952416	0.286092	0.406883			Yes	No	No	Yes	Yes	Yes	Yes	Yes	No	Yes	Yes	No	No	No	No
8	138	-0.0604843	0.781973	0.0487683	-0.298601	-0.690638			No	No	No	No	No	No	No	No	No	No	No	Yes	No	No	Yes
8	139	1.10126	-1.4564	-0.162083	1.09958	1.29978			No	No	No	Yes	No	Yes	Yes	Yes	No	No	Yes	No	No	No	No
8	140	0.264803	0.358497	1.55485	0.743678	0.92774			Yes	Yes	Yes	No	No	Yes	No	No	Yes	No	Yes	Yes	No	No	Yes
8	141	-1.1138	-0.669942	0.149174	-2.25605	-0.808451			Yes	No	Yes	No	No	No	No	No	No	No	No	Yes	No	No	Yes
8	142	0.915379	0.640814	-0.583785	0.794521	-0.467413			Yes	Yes	No	No	Yes	Yes	No	No	Yes	No	No	No	No	No	Yes
8	143	-1.12929	-1.43623	-1.42719	0.158985	-1.91837			No	No	No	No	No	No	No	No	No	No	Yes	Yes	Yes	No	Yes
8	144	1.05479	1.08445	-1.36695	0.540307	0.909138			No	No	Yes	No	No	No	No	No	Yes	No	Yes	Yes	No	No	Yes
8	145	-1.64045	-0.871597	-1.72841	-1.82389	-0.765046			No	No	No	Yes	No	Yes	Yes	Yes	No	No	No	No	No	No	No
8	146	-1.64045	-1.63789	-0.0114749	-0.247758	-0.597628			Yes	Yes	No	No	No	Yes	No	No	No	No	No	Yes	No	No	Yes
8	147	-1.47781	-1.47656	-0.67415	-2.12895	-1.2673			No	No	Yes	No	Yes	No	No	No	Yes	Yes	Yes	No	No	No	Yes
8	148	0.334508	-1.09342	1.61509	0.362357	0.92774			No	No	No	No	No	No	No	No	No	Yes	Yes	No	No	No	Yes
8	149	0.961848	0.392107	0.129093	0.608097	0.481291			Yes	Yes	No	Yes	No	Yes	Yes	Yes	No	Yes	Yes	No	No	No	No
8	150	-0.757529	-0.327129	-1.18622	-0.349444	-0.486015			Yes	Yes	No	No	No	No	No	No	No	No	No	Yes	No	No	Yes
8	151	0.288038	0.963462	-0.794636	0.311514	-0.430209			No	No	No	No	No	No	No	No	No	Yes	No	No	No	No	Yes
8	152	1.56595	1.56843	0.380106	1.02331	1.26258			No	No	No	No	No	No	No	Yes	No	No	No	No	No	No	No
8	153	-0.0140147	0.600483	0.6512	-0.0952296	-0.0395663			No	No	No	No	Yes	Yes	Yes	Yes	No	Yes	No	No	No	No	No
8	154	1.12449	0.842469	1.0729	0.387778	0.220862			No	No	Yes	No	No	Yes	Yes	Yes	Yes	No	Yes	No	No	No	No
8	155	-0.130189	0.701311	0.470471	0.94705	1.28118			No	No	No	No	No	Yes	No	No	No	No	No	Yes	No	No	Yes
9	156	1.28404	0.809991	1.01062	1.30905	0.810527			No	No	No	No	Yes	No	No	No	No	No	No	Yes	Yes	Yes	Yes
9	157	0.0804995	0.649567	-0.912205	-0.0982468	1.27162			No	Yes	No	No	Yes	No	No	No	Yes	No	No	Yes	No	Yes	No
9	158	1.05965	-0.59372	0.036389	0.930973	1.09871			Yes	No	Yes	No	No	No	No	No	No	No	No	Yes	No	No	Yes
9	159	0.406884	1.35142	-0.989118	-0.539341	0.522344			No	No	No	Yes	Yes	No	No	Yes	No	Yes	No	No	No	Yes	No
9	160	-0.184688	0.850097	-1.29677	1.30905	0.810527			No	No	No	No	No	No	No	Yes	No	No	No	No	No	No	No
9	161	-1.65342	1.05063	2.34378	-2.53477	-1.07227			Yes	Yes	Yes	No	No	Yes	Yes	Yes	No	Yes	Yes	No	No	No	No
9	162	-1.00065	-0.740776	0.412408	0.468875	-0.150082			Yes	Yes	No	No	Yes	Yes	No	No	Yes	No	No	Yes	No	No	Yes
9	163	0.223293	1.26118	1.4721	-0.623359	0.291798			No	Yes	No	No	Yes	No	No	No	Yes	No	No	Yes	Yes	Yes	Yes
9	164	-0.334281	-1.18194	0.0705725	-0.847407	-0.0348092			Yes	No	Yes	No	No	No	No	Yes	No	No	No	No	No	No	No
9	165	-1.26584	-0.85441	-1.39932	-1.44253	-1.93682			No	Yes	No	No	Yes	No	No	No	Yes	No	No	Yes	Yes	No	Yes
9	166	-0.409078	0.348772	-0.681466	-0.434319	0.618405			No	No	No	No	No	No	No	No	Yes	No	No	Yes	Yes	No	Yes
9	167	-0.388679	-2.19796	1.29263	0.531888	0.983437			No	No	No	No	No	No	No	No	Yes	No	No	Yes	Yes	No	Yes
9	168	-1.40863	-0.132501	-1.11731	0.426866	-0.342204			No	No	No	No	No	No	No	Yes	No	No	No	No	No	No	No
9	169	-1.76561	-1.31563	-1.6557	-1.79961	-1.88879			Yes	Yes	Yes	No	Yes	No	No	No	Yes	No	No	Yes	No	No	Yes
9	170	0.889662	0.743148	0.754244	0.790943	0.554365			No	No	No	Yes	No	No	No	Yes	No	No	No	No	No	Yes	No
9	171	0.876062	0.248507	1.60029	0.804946	0.791315			No	No	No	No	No	Yes	Yes	Yes	No	No	No	No	No	No	No
9	172	0.753668	-0.272872	0.69015	1.20403	-0.784085			No	No	Yes	No	No	No	No	No	Yes	No	Yes	Yes	Yes	No	Yes
9	173	0.835264	0.308666	0.0107513	0.279834	1.27162			No	No	No	No	Yes	No	No	No	No	Yes	No	No	No	Yes	Yes
9	174	-0.205087	0.348772	-0.86093	0.63691	0.368647			No	No	No	No	No	No	No	Yes	No	No	No	No	No	No	No
9	175	-1.83701	-1.456	-1.29677	-1.86262	-2.34027			No	No	No	Yes	Yes	No	No	No	No	No	No	No	Yes	Yes	No
9	176	-0.653866	0.569355	0.882432	0.909969	0.349435			Yes	Yes	Yes	No	Yes	No	No	No	No	No	Yes	No	No	No	No
9	177	-0.419277	-0.734091	-0.809654	-0.980436	-0.956995			No	Yes	No	No	Yes	No	No	Yes	Yes	No	No	No	No	No	No
9	178	0.835264	0.328719	-0.758379	0.25883	0.31101			No	No	No	No	Yes	No	No	No	No	Yes	Yes	No	No	No	Yes
9	179	1.28404	1.39153	0.0107513	0.531888	0.330223			No	No	No	No	No	No	No	No	No	Yes	No	No	No	No	Yes
9	180	-0.735462	-1.23542	-0.0789806	-0.539341	-0.342204			No	No	No	No	No	Yes	Yes	Yes	No	No	No	No	No	No	No
9	181	1.02566	1.17763	0.651693	-0.973434	-0.764873			Yes	No	Yes	No	No	No	No	No	No	No	No	Yes	No	No	Yes
9	182	-0.57227	-1.77685	-0.348176	0.174812	-1.64863			Yes	No	No	No	No	Yes	No	No	No	No	No	Yes	No	No	Yes
9	183	1.18205	0.2084	0.472229	1.09901	-0.399841			No	No	No	Yes	No	No	No	Yes	No	No	No	No	No	No	No
9	184	0.876062	-0.734091	-0.476364	0.174812	0.426283			No	No	No	No	Yes	No	No	No	No	Yes	No	No	No	Yes	Yes
9	185	-0.409078	1.03057	0.318403	0.489879	1.0795			No	No	Yes	No	No	No	No	No	Yes	No	Yes	Yes	Yes	No	Yes
9	186	1.63083	0.549302	0.651693	0.342848	0.772103			No	No	No	No	Yes	No	No	No	No	Yes	No	No	No	No	Yes
10	187	-1.05118	1.26589	0.48901	1.331	0.725304		1.01775	No	No	No	No	No	Yes	No	No	Yes	No	Yes	Yes	No	No	No
10	188	-1.32801	-1.00715	-0.858107	0.453498	-0.707836		-1.70719	No	No	No	No	No	No	No	No	No	No	Yes	Yes	Yes	No	No
10	189	0.332958	-0.271116	-1.12835	-1.06922	0.270417		-0.59095	No	No	No	No	No	No	No	No	No	Yes	Yes	No	No	No	Yes
10	190	1.02949	-1.46897	1.50856	0.0147479	-1.42196		1.03963	No	No	Yes	Yes	No	Yes	Yes	Yes	Yes	No	Yes	No	No	No	No
10	191	0.457977	0.378325	0.263808	-0.191723	0.31933		-0.372079	Yes	Yes	Yes	No	No	Yes	No	No	No	No	Yes	Yes	No	No	No
10	192	1.17237	0.998902	0.689644	0.892248	1.5128		0.689441	No	No	No	No	No	No	No	No	No	Yes	Yes	No	No	No	No
10	193	-0.613612	0.104117	-0.964566	-1.43055	-0.698053		-0.0766046	No	No	No	Yes	No	Yes	Yes	Yes	No	No	Yes	No	No	No	No
11	194	-1.13815	-0.397152	0.769867	-0.397337	1.79363	0.696157	0.103844	No	No	No	No	Yes	No	No	No	No	No	No	Yes	Yes	No	No
11	195	-0.235778	0.505866	1.20782	0.552602	1.45249	0.62426	0.508978	No	No	No	No	No	Yes	No	No	No	No	No	No	No	No	Yes
11	196	-1.49533	-1.12539	-1.40304	-1.66392	-1.58676	-0.984437	-2.05687	Yes	Yes	No	Yes	No	Yes	Yes	Yes	No	No	No	No	No	No	No
11	197	2.03894	0.869986	1.20782	0.602599	1.14236	1.09159	1.33854	No	No	Yes	No	No	No	No	No	Yes	No	Yes	Yes	No	No	Yes
11	198	1.26342	1.07107	0.77192	0.4253	0.295194	0.466918	1.2599	Yes	Yes	No	No	Yes	No	No	Yes	Yes	No	Yes	No	No	No	No
11	199	-0.151181	-1.1618	-1.24302	0.710926	-0.214443	-0.436222	-1.34306	No	No	No	No	No	No	No	No	No	Yes	Yes	No	No	No	Yes
11	200	-0.122982	0.738902	0.955154	-0.61399	0.460083	1.12754	1.92695	Yes	Yes	No	No	No	No	No	No	No	No	No	Yes	No	Yes	Yes
11	201	0.0462122	1.5003	-0.729273	0.685927	-0.470298	0.210851	0.481476	Yes	Yes	Yes	No	No	Yes	No	No	No	Yes	Yes	No	No	No	No
11	202	0.10167	1.00893	-0.723209	0.211291	1.68757	-1.05184	0.00931257	Yes	Yes	No	Yes	No	Yes	Yes	Yes	No	No	No	No	No	No	No
11	203	0.253005	1.56414	-1.41618	0.590767	-0.836868	-1.47567	0.714632	No	No	No	No	No	No	No	No	No	No	Yes	Yes	Yes	No	No
11	204	0.440998	0.433042	-1.06616	-0.513997	-1.61777	-0.687862	0.412517	No	No	No	No	No	No	No	No	No	No	Yes	Yes	Yes	No	No
11	205	1.77575	-0.542799	1.32573	1.28589	0.801223	0.516414	0.470394	No	No	No	No	Yes	No	No	No	No	Yes	Yes	No	No	No	Yes
11	206	-1.05355	-0.462693	-0.838761	-0.913971	-0.121405	0.399581	0.0749057	No	No	Yes	No	No	Yes	Yes	Yes	Yes	No	Yes	No	No	No	No
11	207	0.0650116	-1.05257	0.786711	-0.297344	-0.501311	-1.04735	-0.185538	No	No	No	No	No	Yes	Yes	Yes	No	No	No	No	No	No	No
11	208	0.691928	-0.053929	0.216935	0.0171754	0.256141	0.796187	0.0493227	No	No	No	No	No	Yes	No	No	No	No	No	Yes	No	No	No
11	209	-0.517768	-1.29507	0.854088	1.1109	1.11135	2.04423	0.393225	No	No	No	No	No	Yes	No	No	No	No	No	Yes	No	No	No
11	210	-0.856155	-0.134985	0.197162	0.0859654	-0.144664	-1.00241	-1.45882	No	No	No	No	No	No	No	No	No	No	No	Yes	No	No	Yes
11	211	-0.827956	-0.353457	0.382449	-0.847309	-0.291975	2.0622	1.01057	Yes	Yes	No	No	No	Yes	Yes	Yes	No	No	No	No	No	No	No
11	212	0.347001	0.811726	-0.12288	0.235956	0.692679	-0.400274	-0.243414	No	No	No	No	No	No	No	No	No	No	Yes	Yes	Yes	No	Yes
11	213	0.628991	0.316523	-0.560831	-0.830643	0.0724245	0.0670573	-1.15014	Yes	No	No	Yes	Yes	Yes	No	No	Yes	No	No	No	No	No	No
11	214	-0.151181	-1.24919	1.99108	2.13584	0.0879308	-0.97545	0.537916	No	No	No	Yes	No	Yes	Yes	Yes	No	No	No	No	No	No	No
11	215	0.196607	-1.21278	-0.426076	-0.19735	-1.33865	-0.921527	-0.677486	No	No	No	No	Yes	No	No	No	No	Yes	No	No	No	No	No
11	216	1.66295	1.91865	0.0455632	1.20256	-0.253209	-0.166608	0.52827	No	No	No	No	No	Yes	No	No	No	No	No	Yes	No	No	No
11	217	-1.78672	-1.21278	-1.52095	-2.28055	-1.67979	-1.32595	-1.18873	No	No	No	No	No	No	No	No	No	No	No	Yes	No	No	No
11	218	-1.17574	-0.48454	-0.661896	-1.29728	-0.795931	0.37262	-1.51669	No	No	No	No	No	No	No	No	No	No	No	Yes	No	No	No
12	219	0.840972	-1.15296	2.31916	-0.646187	-1.13247		0.86023	No	No	No	No	No	Yes	No	No	No	No	No	Yes	No	No	No
12	220	2.47078	-1.13043	2.53308	-1.11853	2.40464		0.406996	No	No	No	No	No	No	No	No	No	Yes	Yes	No	No	No	Yes
12	221	0.174231	0.334245	-0.547258	0.928279	-0.989346		1.27226	No	No	No	No	Yes	No	No	No	No	No	No	Yes	Yes	No	No
12	222	0.371784	-0.544557	0.629258	0.71179	0.60542		0.942637	No	No	No	No	No	Yes	Yes	Yes	No	No	No	No	No	No	No
12	223	1.38424	3.01572	1.72021	2.42402	2.20019		-0.58188	No	No	No	Yes	No	Yes	Yes	Yes	No	No	No	No	No	No	No
12	224	-0.344346	-0.206556	0.158651	0.298493	1.56637		-1.28233	No	No	No	Yes	No	No	No	Yes	No	No	No	No	No	No	No
12	225	-0.270263	1.07785	0.115869	2.28626	-1.15291		1.10745	No	No	No	No	No	Yes	Yes	Yes	No	No	No	No	No	No	No
12	226	-1.20864	-0.702291	-1.1676	-1.11853	-0.784888		-0.128645	No	No	No	No	No	No	No	No	No	No	No	Yes	No	Yes	No
12	227	0.421172	-1.01776	-0.418911	-0.567464	-0.2533		-0.787896	No	No	No	No	Yes	No	No	No	No	Yes	Yes	No	No	No	Yes
12	228	0.47056	-0.184023	0.650649	-0.291932	0.544083		0.448199	No	No	No	No	Yes	No	No	No	No	Yes	No	No	No	Yes	Yes
12	229	0.668113	-0.927625	-1.1676	0.888918	0.31918		0.118574	No	No	No	Yes	No	No	No	Yes	Yes	Yes	Yes	No	No	No	No
12	230	1.5571	1.34825	-0.718388	0.731471	1.42325		-0.499474	Yes	Yes	No	No	No	No	No	No	No	Yes	Yes	No	No	No	No
12	231	-0.270263	1.55105	0.13726	0.022961	0.973443		1.7255	No	No	No	No	No	No	No	No	No	Yes	No	No	No	No	Yes
12	232	-0.665369	1.28065	-0.846735	-0.095124	-0.2533		1.7667	No	No	No	No	Yes	No	No	No	No	No	No	Yes	Yes	Yes	Yes
12	233	-0.270263	-1.15296	-0.590041	-0.803634	0.871215		0.798426	Yes	No	Yes	No	No	Yes	No	No	No	No	No	Yes	No	No	Yes
12	234	-1.20864	-0.792425	0.265607	0.298493	-1.23469		-0.499474	No	No	No	No	No	No	No	No	Yes	Yes	Yes	No	No	No	Yes
12	235	0.026066	0.920114	-0.953691	0.022961	-0.00795111		0.736621	No	No	No	No	No	No	No	No	No	Yes	No	No	No	No	Yes
12	236	-1.25803	0.469446	1.16404	0.455939	-0.2533		-1.24113	No	No	No	No	Yes	No	No	No	No	No	No	Yes	No	No	No
12	237	-0.813534	-0.769891	0.650649	-0.980762	-0.580431		-0.0874423	No	No	No	No	No	Yes	No	No	No	No	No	Yes	No	No	Yes
12	238	0.0507601	0.965181	-0.889518	-0.547783	0.809878		-1.22465	No	No	No	No	No	No	No	Yes	No	No	No	No	No	No	No
12	239	-1.50497	-1.01776	-1.06065	-1.31534	-0.662214		-1.07632	No	No	No	No	Yes	No	No	No	No	No	No	Yes	Yes	Yes	No
12	240	-1.25803	-0.837491	-0.675606	1.08573	0.891661		0.510004	No	No	No	No	Yes	No	No	No	Yes	Yes	Yes	No	No	No	No
12	241	-0.245569	-0.882558	0.0944778	-0.882357	-0.273745		-1.07632	No	No	No	No	No	No	No	No	No	No	Yes	No	No	No	No
12	242	-0.714758	-0.522024	-0.119434	-0.606826	-0.559986		-0.623083	No	No	No	No	No	Yes	No	No	No	No	No	No	No	No	Yes
12	243	-0.665369	-0.43189	1.07847	2.42402	0.687203		-0.128645	No	No	No	Yes	No	No	No	Yes	No	No	No	No	No	Yes	No
12	244	2.96467	-0.837491	0.864561	-1.15789	-0.68266		1.7873	No	No	No	No	Yes	No	No	No	Yes	No	Yes	Yes	Yes	No	No
12	245	0.322396	-1.15296	-1.10343	0.219769	-0.580431		-1.03511	No	No	No	No	Yes	No	No	No	No	Yes	No	No	No	No	Yes
12	246	0.668113	0.604646	-0.0766518	0.692109	-1.15291		2.13753	Yes	Yes	No	No	No	No	No	No	No	No	No	Yes	No	Yes	Yes
12	247	1.11261	1.32572	0.13726	-0.488741	0.31918		-0.334661	No	No	No	No	No	Yes	No	No	No	No	No	Yes	No	No	Yes
12	248	-0.665369	-0.341757	-0.504476	-0.803634	-1.15291		-0.108044	No	No	No	No	No	Yes	No	No	Yes	No	No	Yes	No	No	No
12	249	-0.171487	0.289179	-1.06065	0.101684	1.13701		-1.24113	No	No	No	No	Yes	No	No	No	No	Yes	No	No	No	Yes	Yes
12	250	-0.615981	0.920114	0.0516954	-0.961081	-0.171517		-0.128645	No	No	No	No	No	No	No	No	No	Yes	Yes	No	No	No	Yes
12	251	-0.196181	-0.22909	1.72021	0.278812	-0.2533		-1.44715	No	No	No	No	No	Yes	Yes	Yes	No	No	No	No	No	No	No
12	252	-0.566593	0.469446	-0.782562	-0.193528	-1.31648		0.159777	No	No	No	No	Yes	No	No	No	Yes	No	No	Yes	Yes	No	No
12	253	-0.122099	0.559579	-0.675606	-1.3547	-1.31648		-1.01451	No	No	No	No	No	No	No	No	No	No	No	Yes	No	No	No
12	254	-0.467816	-0.29669	-0.9323	0.0623226	0.0124946		-0.231653	No	No	Yes	No	Yes	No	Yes	No	Yes	No	Yes	No	Yes	No	No

## Sheet: Spicy (n=265)
Cohort	ID	Orosensory Response (Z-Scores)							Spicy TT	New TT when Spicy Added
		Sweet	Bitter	Sour	Salty	Umami	Astringent	Metallic
1	1	-0.687788	-0.665499	-0.853621		-0.591504	-0.351341		No	No
1	2	-0.724664	-0.915264	-0.962568		-1.11754	-0.299378		No	No
1	3	0.209521	-1.02231	-0.254415		-0.491307	-0.195452		No	No
1	4	0.234105	-0.36816	0.780577		0.523188	0.246234		No	No
1	5	-0.663205	-0.094608	-0.581255		-0.0654697	-0.221434		No	No
1	6	-1.25322	-0.594138	-0.894476		-1.64357	-1.03985		No	No
1	7	2.07789	-1.48616	-0.0365219		1.18699	0.661939		No	No
1	8	-1.08113	0.868771	-0.485926		-0.604029	0.558013		No	No
1	9	-0.835291	0.916346	0.2767		0.28522	-0.637138		No	No
1	10	0.184937	1.80836	2.33307		0.974075	-0.0655443		No	No
1	11	0.3939	1.46345	-0.826384		0.272695	-1.03985		No	No
1	12	-0.343615	1.79647	-0.70382		-0.629078	0.752874		No	No
1	13	0.479943	0.262199	0.0179514		0.47309	0.51904		No	No
1	14	0.479943	0.690368	1.47511		-0.052945	0.324179		No	No
1	15	-0.835291	-0.53467	-0.935331		-0.979768	-0.883963		No	No
1	16	1.64768	-0.011353	0.249463		0.347843	1.59727		No	No
1	17	-1.49905	-1.45048	-0.908094		-0.528881	-1.31266		Yes	No
1	18	0.71349	0.214625	-1.00342		-0.979768	-0.689101		No	No
1	19	-0.0731928	0.000540617	1.5432		0.911452	1.90905		No	No
1	20	1.83205	0.559538	0.726104		1.61283	-0.195452		No	No
1	21	0.701198	0.119476	1.57044		2.32674	2.06494		No	No
2	22	-0.905915	0.00383258	-0.432573		-0.210859	-0.247537		No	No
2	23	0.28599	0.365054	0.447925		0.119229	-0.957143		No	No
2	24	-0.0748621	0.0536562	-0.268213		-0.928443	0.0330049		No	No
2	25	0.668712	-0.432124	-0.0216738		0.277098	-0.13202		No	No
2	26	-0.3373	0.0412003	-0.350393		-1.08631	0.363054		No	No
2	27	1.74033	0.389966	1.78628		2.14282	-0.115517		No	No
2	28	-1.2777	-0.905448	-0.679112		0.320153	-0.792118		No	No
2	29	0.88741	0.078568	1.56322		0.463669	0.627093		No	No
2	30	1.43416	1.74766	1.4106		1.10949	1.30369		No	No
2	31	-0.89498	-0.643874	-0.444313		-0.540948	-0.19803		No	No
2	32	0.428144	1.82239	-0.761292		0.693296	2.32685		No	No
2	33	-1.23396	-1.86455	-1.23089		-0.928443	-1.45222		No	No
2	34	-0.720022	-0.65633	-1.01957		-1.43075	-0.759113		No	No
3	35	0.843248	0.312281	0.32949		0.53509	0.858251		No	No
3	36	-1.13428	-1.68199	-1.65628		0.216354	0.294062		No	No
3	37	0.208946	0.745145	-0.0970819		0.515772	0.960831		No	No
3	38	1.02981	-0.0896648	0.461875		0.506114	-1.15915		No	No
3	39	-0.947722	0.714226	0.961994		-1.77333	-0.953993		No	No
4	40	1.23622	0.170651	0.721629	1.40085	0.955936			No	No
4	41	1.61384	1.65481	1.3038	1.25504	1.48337			No	No
4	42	0.259789	0.639191	0.240685	0.884142	0.852518			No	No
4	43	-0.67578	0.0930122	-0.396241	-0.239716	0.376793			No	No
4	44	1.27827	0.572386	1.04659	1.25735	1.15243			No	No
4	45	-0.675754	0.898463	-1.77408	0.395508	0.099362			No	No
4	46	-0.680524	0.0762703	0.0457075	-1.15128	-1.07106			No	No
4	47	1.32998	0.968466	-0.815405	1.03791	0.957836			No	No
4	48	-0.574364	-0.0868532	-1.05351	-1.37356	-1.00778			No	No
4	49	0.889663	0.503882	1.1947	0.747192	-0.480205			No	No
4	50	0.381386	-1.39378	0.612818	-0.664457	0.221911			No	No
4	51	1.45344	0.368058	1.1722	1.08783	0.518544			No	No
4	52	-1.12461	-1.2416	-0.940282	-1.05737	-0.831935			No	No
4	53	0.0593255	0.0281744	0.383739	-0.154205	0.0271939			No	No
4	54	1.19604	1.17584	-0.78111	-0.143582	-0.390976			No	No
4	55	-0.458015	-1.5424	-0.817008	-1.32994	-0.92649			No	No
4	56	-0.257519	-0.227876	-1.1404	-0.154072	-1.54094			No	No
4	57	0.673527	0.467771	-0.266256	0.171331	0.335426			No	No
4	58	-1.01875	-0.910712	-0.985348	-1.53821	-1.10209			No	No
4	59	-0.232172	-0.254087	-0.447214	-0.0060212	-0.0564401			No	No
4	60	-1.3216	-1.19075	-1.61288	-1.8319	-1.62229			No	No
4	61	0.407732	-1.05306	1.60553	0.597565	1.5864			No	No
4	62	-0.713776	-1.22781	0.279189	0.354239	-1.7511			No	No
4	63	-1.03062	-1.74338	-1.37113	-1.87664	-1.31095			No	No
4	64	0.103616	-1.32855	1.3433	0.164469	-0.843544			No	No
4	65	-2.07219	-0.867654	-1.37224	-1.86442	-1.81568			No	No
4	66	-0.568061	0.691045	-0.0366634	-0.814391	0.11501			No	No
4	67	0.962081	0.0124375	0.603303	0.163014	1.01966			No	No
4	68	0.0516527	1.08703	0.239982	0.529351	0.445364			No	No
4	69	-0.120833	-1.19115	-0.878204	0.430305	-1.03494			No	No
4	70	0.988623	0.677615	1.50634	1.21994	0.70672			No	No
4	71	2.05653	1.82825	1.73915	1.47294	1.52635			No	No
4	72	0.0591892	1.44793	-0.539225	1.4705	0.46987			No	No
4	73	-1.67698	0.548867	0.565647	-0.035233	0.348507			No	No
4	74	-0.304399	0.461909	-0.23157	0.381733	0.728416			Yes	No
4	75	0.490234	0.35701	1.00941	0.392322	1.34443			No	No
4	76	-0.384257	1.10848	0.791143	-0.250869	0.863534			No	No
4	77	-1.60094	-1.57788	-0.946078	-0.927653	-0.349159			No	No
5	78	0.58209	-1.37916	-2.22452	-1.61323	0.0238378		0.196858	No	No
5	79	0.525009	-0.0837817	-0.234888	-0.465812	0.9119		1.68848	No	No
5	80	0.55355	-0.990544	0.110535	0.260883	0.884989		1.12222	No	No
5	81	-0.630892	1.12523	-0.262521	0.17164	0.279492		0.189952	No	No
5	82	-0.702243	0.0817383	-0.0967184	-0.0769665	0.259309		0.0449329	No	No
5	83	-2.15782	0.837373	-0.414507	-1.2945	-1.21407		-1.43288	No	No
5	84	-0.837812	-1.77496	0.0552677	0.413872	0.743706		-1.84722	No	No
5	85	0.310953	1.84489	0.511226	0.821841	0.669701		0.473084	No	No
5	86	-0.374025	0.283241	0.0276338	0.700725	-0.386555		0.410933	No	No
5	87	-0.302673	-0.56355	-0.68624	-0.108839	-0.424678		-0.060954	No	No
5	88	0.58209	1.08205	-1.57513	-1.11601	0.37368		-1.59862	No	No
5	89	1.05301	1.01009	-0.898099	0.656104	0.454413		-2.02677	No	No
5	90	-0.687973	0.664657	-0.400691	-0.319198	-0.561476		0.160027	No	No
5	91	0.653442	0.30483	1.09154	0.381999	-0.164539		-0.493709	Yes	No
5	92	-1.02333	-0.234909	0.117444	-0.542307	-0.958413		-0.942578	Yes	No
5	93	-0.680838	-0.00461999	-0.393782	-1.79809	-1.55718		0.597386	No	No
5	94	-0.787866	0.261651	-0.511226	-0.0578429	-0.904591		0.776934	No	No
5	95	1.65713	-1.05531	1.07081	1.39555	-1.87339		1.39844	No	No
5	96	0.55355	-1.01933	0.994818	0.401123	0.400591			No	No
5	97	0.0398161	1.28356	0.17962	0.770845	1.14064		1.06697	No	No
5	98	1.18145	-2.15638	0.234888	-2.19968	-0.245272		-0.687068	No	No
5	99	0.410846	-0.400429	0.870466	0.063273	0.0103823		0.52833	No	No
5	100	1.36696	1.13963	2.63903	1.89914	2.02198		0.376405	No	No
5	101	1.60004	-0.213319	-1.08232	1.29993	-0.615298		-0.597294	No	No
5	102	-1.76539	0.261651	-0.428324	-0.950276	0.00365458		-0.224388	No	No
6	103	-0.410454	-1.3862	-0.716846	-1.05833		-0.648135	-0.917833	No	No
6	104	-1.18181	-0.333794	-0.961225	-0.795796		0.0708047	-0.668293	No	No
6	105	1.60909	0.516637	0.50505	0.516857		-0.631795	-0.333196	No	No
6	106	-0.101912	0.304029	0.591302	-0.0410204		0.993989	0.978674	No	No
6	107	-1.11169	-1.20549	-0.386215	-1.38649		-1.47328	-0.974871	No	No
6	108	-0.718996	-0.971618	-0.688095	-1.51775		-1.13015	-1.48821	Yes	No
6	109	-1.08364	0.229617	0.0019167	-0.188694		-0.12527	0.0304202	No	No
6	110	-1.74279	-0.440098	3.1501	2.38739		1.85181	-0.497179	No	No
6	111	0.907861	-0.22749	0.20317	1.17318		-0.337684	-0.696812	No	No
6	112	-0.354356	0.080791	-0.601844	-0.22151		-0.280495	-0.525698	No	No
6	113	0.655418	-1.43936	0.17442	0.352775		-0.386702	-0.48292	No	No
6	114	0.150531	-0.418838	-0.616219	-0.467633		-0.762512	-1.16024	No	No
6	115	0.17858	-1.22675	-1.0906	-1.45212		-1.08113	-0.22625	No	No
6	116	1.70727	1.60094	-0.299963	2.01		2.01521	-0.140693	No	No
6	117	0.515172	1.28203	-0.443716	0.0574286		1.26359	1.79859	No	No
6	118	1.3847	1.1332	1.05131	0.0902449		-0.688984	2.29054	No	No
6	119	0.290777	1.64346	-0.271213	0.385592		0.59367	0.964414	No	No
6	120	0.739566	-0.0574041	-0.67372	-0.172286		0.283219	1.72016	No	No
6	121	-0.0177645	0.389072	2.0432	1.63261		0.364916	1.70591	No	No
6	122	-0.57875	-0.418838	-0.731221	-0.237918		-0.558268	-0.575606	No	No
6	123	-1.26596	-0.971618	-0.759971	-0.697347		-1.63668	-0.818017	No	No
6	124	0.402974	1.63283	-0.803097	1.41931		1.73744	0.272831	No	No
6	125	-0.340331	0.0595302	-0.37184	-0.500449		0.560991	0.650706	Yes	No
6	126	-0.0598384	-0.557033	0.275046	-0.58249		-0.329514	-0.924963	No	No
6	127	-0.494602	0.410333	-0.616219	-0.434816		-0.909568	0.850338	No	No
6	128	-1.04156	0.548528	2.02883	-1.15678		1.02667	0.650706	No	No
6	129	-0.494602	-1.18423	-0.817472	-0.500449		0.626349	-0.261899	Yes	No
6	130	2.75911	2.24939	0.275046	-0.0246122		0.985819	0.522371	No	No
7	131	0.11411	-0.618729	-0.722526	-0.407557	-0.866002		-0.642649	No	No
7	132	-0.244521	1.52667	0.924408	-0.820622	-1.29191		1.38677	No	No
7	133	-1.57309	0.00948244	-1.21838	-0.921594	0.589166		-0.501717	No	No
7	134	0.880277	0.199131	1.06608	1.08866	0.742964		0.710296	No	No
8	135	-0.307263	0.0694213	-0.66126	-0.937395	-1.68911			Yes	No
8	136	0.963068	1.07767	1.17645	0.743911	1.33253			No	No
8	137	-0.52298	-0.016387	0.724088	0.236851	0.384562			No	No
8	138	-0.139483	0.841696	-0.124084	-0.37696	-0.780644			No	No
8	139	1.05894	-1.53948	-0.321991	1.09085	1.33253			No	No
8	140	0.196076	0.391202	1.28954	0.717224	0.937541			No	No
8	141	-1.22606	-0.702853	-0.0298431	-2.43189	-0.905723			No	No
8	142	0.867194	0.691531	-0.717805	0.770599	-0.543653			No	No
8	143	-1.24203	-1.51803	-1.50943	0.103414	-2.0841			No	No
8	144	1.01101	1.16348	-1.45289	0.503725	0.917792			No	No
8	145	-1.76934	-0.917374	-1.79216	-1.9782	-0.859641			No	No
8	146	-1.76934	-1.73255	-0.180629	-0.323585	-0.681898			No	No
8	147	-1.60156	-1.56094	-0.802622	-2.29845	-1.39287			No	No
8	148	0.267981	-1.15335	1.34608	0.316913	0.937541			No	No
8	149	0.915131	0.426956	-0.0486914	0.574891	0.463559			No	No
8	150	-0.858539	-0.338168	-1.28325	-0.430334	-0.563403			No	No
8	151	0.220044	1.03476	-0.915712	0.263538	-0.504155			No	No
8	152	1.53831	1.67833	0.186912	1.01079	1.29303			No	No
8	153	-0.0915464	0.648627	0.441364	-0.16346	-0.0894203			No	No
8	154	1.08291	0.906052	0.837177	0.3436	0.187069			No	No
8	155	-0.211389	0.755887	0.271729	0.930723	1.31278			No	No
9	156	1.28404	0.809991	1.01062	1.30905	0.810527			Yes	No
9	157	0.0804995	0.649567	-0.912205	-0.0982468	1.27162			Yes	No
9	158	1.05965	-0.59372	0.036389	0.930973	1.09871			No	No
9	159	0.406884	1.35142	-0.989118	-0.539341	0.522344			No	No
9	160	-0.184688	0.850097	-1.29677	1.30905	0.810527			No	No
9	161	-1.65342	1.05063	2.34378	-2.53477	-1.07227			No	No
9	162	-1.00065	-0.740776	0.412408	0.468875	-0.150082			No	No
9	163	0.223293	1.26118	1.4721	-0.623359	0.291798			No	No
9	164	-0.334281	-1.18194	0.0705725	-0.847407	-0.0348092			No	No
9	165	-1.26584	-0.85441	-1.39932	-1.44253	-1.93682			No	No
9	166	-0.409078	0.348772	-0.681466	-0.434319	0.618405			No	No
9	167	-0.388679	-2.19796	1.29263	0.531888	0.983437			No	No
9	168	-1.40863	-0.132501	-1.11731	0.426866	-0.342204			No	No
9	169	-1.76561	-1.31563	-1.6557	-1.79961	-1.88879			No	No
9	170	0.889662	0.743148	0.754244	0.790943	0.554365			No	No
9	171	0.876062	0.248507	1.60029	0.804946	0.791315			No	No
9	172	0.753668	-0.272872	0.69015	1.20403	-0.784085			No	No
9	173	0.835264	0.308666	0.0107513	0.279834	1.27162			No	No
9	174	-0.205087	0.348772	-0.86093	0.63691	0.368647			Yes	No
9	175	-1.83701	-1.456	-1.29677	-1.86262	-2.34027			No	No
9	176	-0.653866	0.569355	0.882432	0.909969	0.349435			No	No
9	177	-0.419277	-0.734091	-0.809654	-0.980436	-0.956995			No	No
9	178	0.835264	0.328719	-0.758379	0.25883	0.31101			No	No
9	179	1.28404	1.39153	0.0107513	0.531888	0.330223			No	No
9	180	-0.735462	-1.23542	-0.0789806	-0.539341	-0.342204			No	No
9	181	1.02566	1.17763	0.651693	-0.973434	-0.764873			No	No
9	182	-0.57227	-1.77685	-0.348176	0.174812	-1.64863			No	No
9	183	1.18205	0.2084	0.472229	1.09901	-0.399841			No	No
9	184	0.876062	-0.734091	-0.476364	0.174812	0.426283			No	No
9	185	-0.409078	1.03057	0.318403	0.489879	1.0795			No	No
9	186	1.63083	0.549302	0.651693	0.342848	0.772103			No	No
10	187	-1.02748	1.40178	0.556815	0.930953	0.61977		1.14094	No	No
10	188	-1.2294	-0.882644	-0.892776	0.176201	-0.838805		-1.48855	No	No
10	189	-0.0179117	-0.142927	-1.18358	-1.13351	0.156809		-0.411408	Yes	No
10	190	0.49013	-1.34678	1.65392	-0.201175	-1.5656		1.16206	Yes	No
10	191	0.0732753	0.509764	0.314482	-0.378763	0.20659		-0.200204	No	No
10	192	0.594344	1.13345	0.772711	0.553577	1.42124		0.824137	No	No
10	193	-0.708328	0.234183	-1.00733	-1.44429	-0.828849		0.0849217	No	No
11	194	-1.15515	-0.450218	0.583178	-0.448478	1.56298	0.530384	-0.00811436	No	No
11	195	-0.234598	0.371979	0.970579	0.460073	1.24948	0.465928	0.348255	No	No
11	196	-1.51954	-1.11328	-1.33893	-1.65988	-1.54351	-0.97629	-1.90875	No	No
11	197	2.08596	0.703509	0.970579	0.507891	0.964485	0.884896	1.07796	No	No
11	198	1.29482	0.886593	0.584995	0.338317	0.185957	0.324869	1.00879	No	No
11	199	-0.148296	-1.14643	-1.19738	0.611498	-0.282387	-0.484808	-1.28086	No	No
11	200	-0.119528	0.584158	0.747079	-0.655692	0.337486	0.917124	1.59555	No	No
11	201	0.0530754	1.27741	-0.742925	0.587589	-0.517512	0.095302	0.324064	No	No
11	202	0.109651	0.830021	-0.737561	0.133632	1.46551	-1.03672	-0.0912673	Yes	No
11	203	0.264036	1.33554	-1.35055	0.496574	-0.854381	-1.41669	0.529155	No	No
11	204	0.455818	0.305672	-1.04093	-0.560055	-1.57201	-0.710406	0.263405	No	No
11	205	1.81747	-0.58283	1.07488	1.16141	0.650985	0.369243	0.314315	No	No
11	206	-1.06885	-0.509893	-0.839775	-0.942603	-0.196887	0.264501	-0.0335693	No	No
11	207	0.0722536	-1.04697	0.598078	-0.352841	-0.546012	-1.03269	-0.262664	No	No
11	208	0.711805	-0.137714	0.0940684	-0.0520258	0.150068	0.620063	-0.056073	No	No
11	209	-0.522271	-1.26777	0.657678	0.994046	0.935985	1.73895	0.246435	No	No
11	210	-0.867478	-0.211515	0.0765771	0.013767	-0.218262	-0.992404	-1.38268	No	No
11	211	-0.838711	-0.410434	0.240477	-0.878845	-0.353637	1.75506	0.789475	No	No
11	212	0.359927	0.650464	-0.206524	0.157222	0.551236	-0.45258	-0.313574	No	No
11	213	0.6476	0.199583	-0.593924	-0.862905	-0.0187629	-0.0336113	-1.11116	No	No
11	214	-0.148296	-1.226	1.66343	1.97433	-0.00451294	-0.968233	0.37371	No	No
11	215	0.206501	-1.19285	-0.474724	-0.257204	-1.31551	-0.91989	-0.695399	No	No
11	216	1.7024	1.65832	-0.0575232	1.08171	-0.318012	-0.243095	0.365225	No	No
11	217	-1.8168	-1.19285	-1.44323	-2.24964	-1.62901	-1.28246	-1.1451	No	No
11	218	-1.19351	-0.529785	-0.683325	-1.30921	-0.816761	0.240329	-1.43359	No	No
12	219	0.840972	-1.15296	2.31916	-0.646187	-1.13247		0.86023	No	No
12	220	2.47078	-1.13043	2.53308	-1.11853	2.40464		0.406996	No	No
12	221	0.174231	0.334245	-0.547258	0.928279	-0.989346		1.27226	No	No
12	222	0.371784	-0.544557	0.629258	0.71179	0.60542		0.942637	No	No
12	223	1.38424	3.01572	1.72021	2.42402	2.20019		-0.58188	No	No
12	224	-0.344346	-0.206556	0.158651	0.298493	1.56637		-1.28233	No	No
12	225	-0.270263	1.07785	0.115869	2.28626	-1.15291		1.10745	No	No
12	226	-1.20864	-0.702291	-1.1676	-1.11853	-0.784888		-0.128645	No	No
12	227	0.421172	-1.01776	-0.418911	-0.567464	-0.2533		-0.787896	No	No
12	228	0.47056	-0.184023	0.650649	-0.291932	0.544083		0.448199	No	No
12	229	0.668113	-0.927625	-1.1676	0.888918	0.31918		0.118574	No	No
12	230	1.5571	1.34825	-0.718388	0.731471	1.42325		-0.499474	No	No
12	231	-0.270263	1.55105	0.13726	0.022961	0.973443		1.7255	No	No
12	232	-0.665369	1.28065	-0.846735	-0.095124	-0.2533		1.7667	No	No
12	233	-0.270263	-1.15296	-0.590041	-0.803634	0.871215		0.798426	No	No
12	234	-1.20864	-0.792425	0.265607	0.298493	-1.23469		-0.499474	No	No
12	235	0.026066	0.920114	-0.953691	0.022961	-0.00795111		0.736621	No	No
12	236	-1.25803	0.469446	1.16404	0.455939	-0.2533		-1.24113	No	No
12	237	-0.813534	-0.769891	0.650649	-0.980762	-0.580431		-0.0874423	No	No
12	238	0.0507601	0.965181	-0.889518	-0.547783	0.809878		-1.22465	No	No
12	239	-1.50497	-1.01776	-1.06065	-1.31534	-0.662214		-1.07632	No	No
12	240	-1.25803	-0.837491	-0.675606	1.08573	0.891661		0.510004	No	No
12	241	-0.245569	-0.882558	0.0944778	-0.882357	-0.273745		-1.07632	No	No
12	242	-0.714758	-0.522024	-0.119434	-0.606826	-0.559986		-0.623083	No	No
12	243	-0.665369	-0.43189	1.07847	2.42402	0.687203		-0.128645	No	No
12	244	2.96467	-0.837491	0.864561	-1.15789	-0.68266		1.7873	No	No
12	245	0.322396	-1.15296	-1.10343	0.219769	-0.580431		-1.03511	No	No
12	246	0.668113	0.604646	-0.0766518	0.692109	-1.15291		2.13753	No	No
12	247	1.11261	1.32572	0.13726	-0.488741	0.31918		-0.334661	No	No
12	248	-0.665369	-0.341757	-0.504476	-0.803634	-1.15291		-0.108044	No	No
12	249	-0.171487	0.289179	-1.06065	0.101684	1.13701		-1.24113	No	No
12	250	-0.615981	0.920114	0.0516954	-0.961081	-0.171517		-0.128645	No	No
12	251	-0.196181	-0.22909	1.72021	0.278812	-0.2533		-1.44715	No	No
12	252	-0.566593	0.469446	-0.782562	-0.193528	-1.31648		0.159777	No	No
12	253	-0.122099	0.559579	-0.675606	-1.3547	-1.31648		-1.01451	No	No
12	254	-0.467816	-0.29669	-0.9323	0.0623226	0.0124946		-0.231653	No	No
1	255	-0.958211	-1.55752	-0.526781		-1.23026	-1.70238		Yes	Yes
5	256	0.225331	0.643067	1.83074	0.649729	2.21035		0.880519	Yes	Yes
5	257	-1.34441	-0.947364	-0.525043	0.656104	-1.48318			Yes	Yes
6	258	0.20663	-0.567663	0.965058	1.10755		-0.0435721	-0.575606	Yes	Yes
6	259	-0.508627	-0.673967	-0.414965	0.303551		-1.35074	-1.16737	Yes	Yes
7	260	0.823222	-1.11656	-0.0495851	1.06112	0.825778		-0.952699	Yes	Yes
8	261	-0.123504	-0.531237	0.629846	0.3436	0.555722			Yes	Yes
8	262	1.04296	0.0408185	1.64765	0.859557	0.173903			Yes	Yes
8	263	0.699414	0.283942	1.28954	0.130101	0.266066			Yes	Yes
10	264	1.82537	-0.906818	-0.214244	1.49702	0.828849		-1.1119	Yes	Yes
11	265	-0.148296	2.21529	2.44568	1.71132	2.13298	2.34323	2.48647	Yes	Yes

## Sheet: Unmatched (n=286)
Cohort	ID	Orosensory Response (Z-Scores)							Unmatched TT
		Sweet	Bitter	Sour	Salty	Umami	Astringent	Metallic
1	1	-0.791301	-0.859604	-0.912069		-0.754515	-0.512314		No
1	2	-0.829752	-1.12106	-1.01085		-1.26998	-0.455322		No
1	3	0.144329	-1.23311	-0.3688		-0.656332	-0.341336		No
1	4	0.169963	-0.548349	0.569573		0.337771	0.143101		No
1	5	-0.765668	-0.261995	-0.665129		-0.239054	-0.369833		No
1	6	-1.38088	-0.784903	-0.94911		-1.78544	-1.26747		No
1	7	2.09249	-1.71867	-0.171248		0.988233	0.599042		No
1	8	-1.20144	0.74647	-0.5787		-0.766787	0.485057		No
1	9	-0.945104	0.796271	0.112734		0.104586	-0.825774		No
1	10	0.118695	1.73003	1.97713		0.779594	-0.198855		No
1	11	0.336582	1.36898	-0.887375		0.0923133	-1.26747		No
1	12	-0.43243	1.71758	-0.776252		-0.791333	0.69878		No
1	13	0.4263	0.11151	-0.12186		0.288679	0.442313		No
1	14	0.4263	0.559717	1.19927		-0.226781	0.22859		No
1	15	-0.945104	-0.722652	-0.986151		-1.13497	-1.09649		No
1	16	1.6439	-0.174844	0.0880396		0.165951	1.62491		No
1	17	-1.63721	-1.68132	-0.961457		-0.69315	-1.56668		No
1	18	0.66982	0.0617096	-1.04789		-1.13497	-0.882767		No
1	19	-0.150459	-0.162394	1.26101		0.71823	1.96687		No
1	20	1.83615	0.422765	0.520185		1.40551	-0.341336		No
1	21	0.657003	-0.0378919	1.2857		2.10506	2.13784		No
2	22	-0.905915	0.00383258	-0.432573		-0.210859	-0.247537		No
2	23	0.28599	0.365054	0.447925		0.119229	-0.957143		No
2	24	-0.0748621	0.0536562	-0.268213		-0.928443	0.0330049		No
2	25	0.668712	-0.432124	-0.0216738		0.277098	-0.13202		No
2	26	-0.3373	0.0412003	-0.350393		-1.08631	0.363054		No
2	27	1.74033	0.389966	1.78628		2.14282	-0.115517		No
2	28	-1.2777	-0.905448	-0.679112		0.320153	-0.792118		No
2	29	0.88741	0.078568	1.56322		0.463669	0.627093		No
2	30	1.43416	1.74766	1.4106		1.10949	1.30369		No
2	31	-0.89498	-0.643874	-0.444313		-0.540948	-0.19803		No
2	32	0.428144	1.82239	-0.761292		0.693296	2.32685		No
2	33	-1.23396	-1.86455	-1.23089		-0.928443	-1.45222		No
2	34	-0.720022	-0.65633	-1.01957		-1.43075	-0.759113		No
3	35	0.843248	0.312281	0.32949		0.53509	0.858251		No
3	36	-1.13428	-1.68199	-1.65628		0.216354	0.294062		No
3	37	0.208946	0.745145	-0.0970819		0.515772	0.960831		No
3	38	1.02981	-0.0896648	0.461875		0.506114	-1.15915		No
3	39	-0.947722	0.714226	0.961994		-1.77333	-0.953993		No
4	40	1.22453	0.180881	0.667069	1.38523	1.00115			No
4	41	1.58659	1.58347	1.21029	1.24617	1.53826			No
4	42	0.288313	0.62367	0.2183	0.89245	0.895834			No
4	43	-0.608722	0.107509	-0.376015	-0.179379	0.411383			No
4	44	1.26484	0.560537	0.970291	1.24838	1.20125			No
4	45	-0.608697	0.868693	-1.66168	0.426437	0.128862			No
4	46	-0.61327	0.0916871	0.0363669	-1.04874	-1.06303			No
4	47	1.31442	0.934848	-0.767137	1.0391	1.00308			No
4	48	-0.511483	-0.0624711	-0.989315	-1.26073	-0.998586			No
4	49	0.892242	0.495797	1.1085	0.76184	-0.461336			No
4	50	0.404901	-1.29757	0.565537	-0.584456	0.25366			No
4	51	1.4328	0.367439	1.08749	1.08671	0.555734			No
4	52	-1.03907	-1.15376	-0.883659	-0.959178	-0.819518			No
4	53	0.0961055	0.0462346	0.351784	-0.0978264	0.0553706			No
4	54	1.186	1.13082	-0.735136	-0.0876957	-0.37047			No
4	55	-0.399926	-1.43802	-0.768633	-1.21913	-0.915808			No
4	56	-0.207689	-0.195743	-1.07039	-0.0976998	-1.54153			No
4	57	0.685009	0.461671	-0.254726	0.212639	0.369257			No
4	58	-0.937561	-0.841051	-0.92571	-1.41776	-1.09463			No
4	59	-0.183385	-0.220514	-0.423578	0.0434969	-0.0297976			No
4	60	-1.22794	-1.1057	-1.51126	-1.69786	-1.62437			No
4	61	0.430162	-0.975577	1.49183	0.61914	1.64318			No
4	62	-0.645152	-1.14073	0.254228	0.387078	-1.75555			No
4	63	-0.948946	-1.62796	-1.28568	-1.74052	-1.30732			No
4	64	0.138571	-1.23593	1.24715	0.206095	-0.83134			No
4	65	-1.94761	-0.800359	-1.28672	-1.72887	-1.82131			No
4	66	-0.50544	0.672674	-0.0404933	-0.72745	0.144797			No
4	67	0.961677	0.0313626	0.556659	0.204707	1.06604			No
4	68	0.0887488	1.0469	0.217645	0.554084	0.481212			No
4	69	-0.0766324	-1.10607	-0.825734	0.459623	-1.02625			No
4	70	0.987126	0.659982	1.39928	1.21271	0.747362			No
4	71	2.01105	1.74738	1.61652	1.45398	1.58203			No
4	72	0.0959749	1.38796	-0.509433	1.45166	0.506167			No
4	73	-1.56869	0.53831	0.521522	0.0156374	0.382578			No
4	74	-0.252637	0.456131	-0.222361	0.4133	0.769456			No
4	75	0.509266	0.356998	0.935593	0.423398	1.39677			No
4	76	-0.329206	1.06717	0.731932	-0.190016	0.907053			No
4	77	-1.49578	-1.47155	-0.889068	-0.835468	-0.327886			No
5	78	0.524618	-1.24931	-2.38424	-1.52596	0.0452308		0.40275	No
5	79	0.467317	-0.0740694	-0.177981	-0.404542	1.0082		1.76301	No
5	80	0.495968	-0.89674	0.205049	0.305691	0.979014		1.24661	No
5	81	-0.693018	1.02283	-0.208624	0.218469	0.322448		0.396452	No
5	82	-0.764643	0.0761007	-0.0247693	-0.0245051	0.300562		0.264205	No
5	83	-2.22581	0.76166	-0.377157	-1.21446	-1.29708		-1.08346	No
5	84	-0.900732	-1.60842	0.143764	0.455214	0.825816		-1.46131	No
5	85	0.252441	1.67574	0.649364	0.853942	0.745568		0.654649	No
5	86	-0.435165	0.258916	0.113122	0.735569	-0.399775		0.597972	No
5	87	-0.36354	-0.509345	-0.678474	-0.0556557	-0.441115		0.167643	No
5	88	0.524618	0.98365	-1.66414	-1.04001	0.42458		-1.2346	No
5	89	0.997347	0.918359	-0.913399	0.691958	0.512123		-1.62504	No
5	90	-0.750318	0.604961	-0.361836	-0.26125	-0.58945		0.369163	No
5	91	0.596243	0.278504	1.29285	0.424063	-0.159034		-0.226999	No
5	92	-1.08696	-0.211181	0.212709	-0.479304	-1.01987		-0.636336	No
5	93	-0.743156	-0.00224892	-0.354175	-1.70664	-1.66914		0.768004	No
5	94	-0.850594	0.239329	-0.484406	-0.00581478	-0.961505		0.931738	No
5	95	1.60378	-0.955503	1.26987	1.41465	-2.01201		1.49851	No
5	96	0.495968	-0.922857	1.18561	0.442754	0.453761		-2.87194	No
5	97	-0.0197368	1.16647	0.281655	0.804101	1.25623		1.19623	No
5	98	1.12627	-1.95446	0.34294	-2.09913	-0.246577		-0.403329	No
5	99	0.352716	-0.361351	1.04772	0.112557	0.0306404		0.705029	No
5	100	1.3125	1.03588	3.00883	1.90683	2.2119		0.566484	No
5	101	1.54648	-0.191594	-1.11768	1.3212	-0.647812		-0.321461	No
5	102	-1.83187	0.239329	-0.392478	-0.878031	0.0233452		0.0186029	No
6	103	-0.345969	-1.39282	-0.640678	-0.805588		-0.557795	-1.00382	No
6	104	-1.14567	-0.303799	-0.896771	-0.548707		0.159713	-0.743059	No
6	105	1.74781	0.576216	0.639791	0.735701		-0.541488	-0.392894	No
6	106	-0.0260866	0.356212	0.730178	0.189828		1.08106	0.977963	No
6	107	-1.07297	-1.20581	-0.294198	-1.12669		-1.3813	-1.06342	No
6	108	-0.665851	-0.96381	-0.610549	-1.25513		-1.03885	-1.59984	No
6	109	-1.04389	0.279211	0.112539	0.0453321		-0.0359713	-0.0129285	No
6	110	-1.72728	-0.413801	3.41163	2.56598		1.93717	-0.564251	No
6	111	1.0208	-0.193797	0.32344	1.37791		-0.247962	-0.77286	No
6	112	-0.287808	0.125208	-0.520163	0.0132218		-0.190888	-0.594053	No
6	113	0.759079	-1.44782	0.293312	0.57515		-0.296883	-0.549351	No
6	114	0.235635	-0.391801	-0.535227	-0.227605		-0.671944	-1.25713	No
6	115	0.264715	-1.22781	-1.03235	-1.19091		-0.98993	-0.28114	No
6	116	1.84959	1.69823	-0.203812	2.19672		2.10024	-0.191736	No
6	117	0.613678	1.36823	-0.354455	0.286159		1.35012	1.83475	No
6	118	1.51516	1.21423	1.21224	0.318269		-0.598562	2.34882	No
6	119	0.381036	1.74224	-0.173683	0.607261		0.681536	0.963062	No
6	120	0.846319	-0.0177944	-0.595485	0.0613872		0.371703	1.75279	No
6	121	0.0611539	0.444213	2.25168	1.82745		0.453238	1.73789	No
6	122	-0.52045	-0.391801	-0.655742	-0.00283325		-0.468106	-0.646205	No
6	123	-1.23291	-0.96381	-0.685871	-0.452376		-1.54437	-0.899515	No
6	124	0.497357	1.73124	-0.731064	1.61873		1.82302	0.240382	No
6	125	-0.273268	0.103208	-0.279133	-0.259715		0.648922	0.635248	No
6	126	0.0175336	-0.534803	0.398762	-0.33999		-0.239809	-1.01127	No
6	127	-0.433209	0.466214	-0.535227	-0.195494		-0.818706	0.843857	No
6	128	-1.00027	0.609216	2.23661	-0.901919		1.11367	0.635248	No
6	129	-0.433209	-1.18381	-0.746128	-0.259715		0.71415	-0.318391	No
6	130	2.94009	2.36925	0.398762	0.205883		1.0729	0.501143	No
7	131	0.312063	-0.995254	-0.636706	-0.153051	-0.643907		-0.901265	No
7	132	-0.0377656	1.38284	0.790129	-0.597392	-1.0597		1.17525	No
7	133	-1.33372	-0.298905	-1.06629	-0.706009	0.77673		-0.757063	No
7	134	1.05942	-0.088686	0.912867	1.45645	0.926879		0.483078	No
8	135	-0.339345	-0.0821938	-0.614393	-0.79882	-1.59115			No
8	136	0.884698	0.820402	1.11592	0.774512	1.26352			No
8	137	-0.547201	-0.15901	0.689994	0.300015	0.367935			No
8	138	-0.177679	0.609156	-0.10861	-0.274376	-0.732884			No
8	139	0.977079	-1.52251	-0.294951	1.09917	1.26352			No
8	140	0.145653	0.205869	1.2224	0.749539	0.890357			No
8	141	-1.22466	-0.773544	-0.0198764	-2.19734	-0.851051			No
8	142	0.792318	0.474727	-0.667633	0.799486	-0.508989			No
8	143	-1.24006	-1.5033	-1.413	0.175148	-1.96431			No
8	144	0.930889	0.897219	-1.35976	0.549751	0.871699			No
8	145	-1.74815	-0.965585	-1.6792	-1.77279	-0.807516			No
8	146	-1.74815	-1.69534	-0.16185	-0.224429	-0.639594			No
8	147	-1.58648	-1.54171	-0.747494	-2.07247	-1.31128			No
8	148	0.214939	-1.17683	1.27564	0.374936	0.890357			No
8	149	0.838508	0.237876	-0.0376231	0.616347	0.442567			No
8	150	-0.870533	-0.447073	-1.20004	-0.324323	-0.527647			No
8	151	0.168749	0.781994	-0.853974	0.324989	-0.471673			No
8	152	1.43898	1.35812	0.184211	1.02425	1.2262			No
8	153	-0.131488	0.436319	0.423793	-0.0745876	-0.079856			No
8	154	1.00017	0.666769	0.796475	0.399909	0.181355			No
8	155	-0.246964	0.532339	0.264072	0.949327	1.24486			No
9	156	1.31027	0.879335	0.908193	1.34124	0.83378			No
9	157	0.0819494	0.720271	-0.962479	-0.122749	1.31028			No
9	158	1.08126	-0.512474	-0.0396142	0.94793	1.13159			No
9	159	0.415054	1.41618	-1.03731	-0.581612	0.535966			No
9	160	-0.188698	0.919101	-1.33661	1.34124	0.83378			No
9	161	-1.68767	1.11793	2.20519	-2.65742	-1.11193			No
9	162	-1.02146	-0.658283	0.326206	0.467217	-0.158931			No
9	163	0.227682	1.3267	1.35715	-0.669014	0.297716			No
9	164	-0.341371	-1.09571	-0.00635784	-0.902087	-0.0398057			No
9	165	-1.29211	-0.770953	-1.43638	-1.52119	-2.00537			No
9	166	-0.417707	0.422026	-0.737998	-0.472359	0.635237			No
9	167	-0.396888	-2.10311	1.18256	0.532769	1.01247			No
9	168	-1.43784	-0.0551655	-1.16202	0.423516	-0.357473			No
9	169	-1.80217	-1.22826	-1.68581	-1.89265	-1.95574			No
9	170	0.90777	0.813058	0.65877	0.80226	0.569057			No
9	171	0.893891	0.322611	1.48187	0.816827	0.813925			No
9	172	0.768977	-0.194346	0.596414	1.23199	-0.81412			No
9	173	0.852253	0.38226	-0.0645565	0.270562	1.31028			No
9	174	-0.209517	0.422026	-0.912594	0.642022	0.377133			No
9	175	-1.87504	-1.36744	-1.33661	-1.9582	-2.42231			No
9	176	-0.667535	0.640739	0.783481	0.92608	0.357279			No
9	177	-0.428117	-0.651655	-0.86271	-1.04047	-0.992808			No
9	178	0.852253	0.402143	-0.812825	0.248711	0.31757			No
9	179	1.31027	1.45594	-0.0645565	0.532769	0.337424			No
9	180	-0.750811	-1.14873	-0.151855	-0.581612	-0.357473			No
9	181	1.04656	1.24386	0.559001	-1.03319	-0.794266			No
9	182	-0.584259	-1.68557	-0.413749	0.161309	-1.70756			No
9	183	1.20618	0.282845	0.384405	1.12274	-0.417036			No
9	184	0.893891	-0.651655	-0.53846	0.161309	0.436695			No
9	185	-0.417707	1.09805	0.234751	0.489068	1.11174			No
9	186	1.66419	0.620856	0.559001	0.336114	0.794071			No
10	187	-1.04681	1.4939	0.531939	1.4437	0.807368		1.20478	No
10	188	-1.29142	-1.12204	-0.985471	0.483326	-0.843042		-1.84252	No
10	189	0.176222	-0.274974	-1.28988	-1.18321	0.283517		-0.594231	No
10	190	0.791685	-1.65354	1.68037	0.00313848	-1.66543		1.22926	No
10	191	0.28669	0.472439	0.278269	-0.222832	0.339845		-0.349468	No
10	192	0.917933	1.18663	0.757937	0.963513	1.71425		0.837635	No
10	193	-0.660176	0.156864	-1.10539	-1.57866	-0.831776		-0.0190372	No
11	194	-1.17912	-0.496906	0.711424	-0.488679	1.71244	0.819281	0.130434	No
11	195	-0.257605	0.429472	1.15943	0.500194	1.36716	0.742714	0.554954	No
11	196	-1.54388	-1.24398	-1.51137	-1.80718	-1.70903	-0.970474	-2.13367	No
11	197	2.06538	0.803011	1.15943	0.55224	1.05326	1.2404	1.42421	No
11	198	1.2734	1.00929	0.713525	0.367674	0.195796	0.575152	1.34181	No
11	199	-0.171213	-1.28134	-1.34768	0.665006	-0.320035	-0.38665	-1.38571	No
11	200	-0.142416	0.668537	0.900965	-0.714211	0.36269	1.27868	2.04077	No
11	201	0.0303681	1.44963	-0.822135	0.638983	-0.579	0.302453	0.526136	No
11	202	0.0870028	0.945554	-0.815931	0.144894	1.60509	-1.04226	0.0313793	No
11	203	0.241548	1.51513	-1.52481	0.539922	-0.950026	-1.49362	0.770448	No
11	204	0.43353	0.354764	-1.16675	-0.610119	-1.74042	-0.654635	0.453878	No
11	205	1.7966	-0.646321	1.28005	1.26353	0.707976	0.627863	0.514523	No
11	206	-1.09273	-0.564143	-0.934136	-1.02649	-0.225866	0.503442	0.100111	No
11	207	0.0495663	-1.16928	0.728655	-0.384587	-0.61039	-1.03747	-0.172794	No
11	208	0.689784	-0.144804	0.145798	-0.0571774	0.156268	0.925809	0.073304	No
11	209	-0.545577	-1.41805	0.797579	1.08137	1.02187	2.25491	0.433662	No
11	210	-0.891145	-0.227957	0.12557	0.0144319	-0.249409	-0.989616	-1.507	No
11	211	-0.862348	-0.452081	0.315111	-0.957092	-0.398509	2.27406	1.08055	No
11	212	0.337539	0.743245	-0.201819	0.17057	0.598112	-0.348367	-0.23344	No
11	213	0.625512	0.235231	-0.649825	-0.939743	-0.0296811	0.149319	-1.18356	No
11	214	-0.171213	-1.37099	1.96067	2.14831	-0.0139863	-0.960903	0.585277	No
11	215	0.183954	-1.33363	-0.511977	-0.280495	-1.45791	-0.903478	-0.688283	No
11	216	1.68141	1.8788	-0.0295086	1.17679	-0.359272	-0.0995238	0.575169	No
11	217	-1.84146	-1.33363	-1.63199	-2.44908	-1.8032	-1.33417	-1.22399	No
11	218	-1.21751	-0.586555	-0.753211	-1.42551	-0.908591	0.474729	-1.56765	No
12	219	0.892825	-1.18385	2.34941	-0.654831	-1.10805		0.885269	No
12	220	2.51309	-1.16071	2.56578	-1.13567	2.47322		0.429608	No
12	221	0.22999	0.343462	-0.550055	0.947976	-0.963141		1.29951	No
12	222	0.426385	-0.55904	0.640022	0.72759	0.651536		0.968117	No
12	223	1.43291	3.09725	1.74355	2.47064	2.26621		-0.564562	No
12	224	-0.285549	-0.211924	0.163991	0.306853	1.62448		-1.26877	No
12	225	-0.211901	1.10712	0.120716	2.3304	-1.12875		1.13381	No
12	226	-1.14478	-0.721027	-1.17755	-1.13567	-0.756131		-0.108901	No
12	227	0.475484	-1.045	-0.420228	-0.574691	-0.217905		-0.771681	No
12	228	0.524583	-0.188783	0.66166	-0.2942	0.589433		0.471032	No
12	229	0.720979	-0.952438	-1.17755	0.907906	0.361723		0.139642	No
12	230	1.60476	1.38481	-0.723157	0.747625	1.47958		-0.481715	No
12	231	-0.211901	1.59308	0.142354	0.026362	1.02415		1.75517	No
12	232	-0.604692	1.31539	-0.852983	-0.0938486	-0.217905		1.79659	No
12	233	-0.211901	-1.18385	-0.59333	-0.815112	0.920649		0.823134	No
12	234	-1.14478	-0.813592	0.27218	0.306853	-1.21155		-0.481715	No
12	235	0.0826929	0.945131	-0.961172	0.026362	0.0305067		0.760998	No
12	236	-1.19388	0.482309	1.18097	0.467134	-0.217905		-1.22734	No
12	237	-0.751989	-0.790451	0.66166	-0.995428	-0.549121		-0.0674771	No
12	238	0.107242	0.991413	-0.896259	-0.554656	0.858546		-1.21077	No
12	239	-1.43937	-1.045	-1.06936	-1.33602	-0.631925		-1.06165	No
12	240	-1.19388	-0.859874	-0.679881	1.10826	0.94135		0.533167	No
12	241	-0.187351	-0.906156	0.0990782	-0.895252	-0.238606		-1.06165	No
12	242	-0.653791	-0.535899	-0.117299	-0.614761	-0.52842		-0.605986	No
12	243	-0.604692	-0.443334	1.09442	2.47064	0.73434		-0.108901	No
12	244	3.00408	-0.859874	0.878038	-1.17574	-0.652626		1.8173	No
12	245	0.377286	-1.18385	-1.11264	0.226713	-0.549121		-1.02022	No
12	246	0.720979	0.621155	-0.0740239	0.707555	-1.12875		2.16941	No
12	247	1.16287	1.36167	0.142354	-0.494551	0.361723		-0.31602	No
12	248	-0.604692	-0.35077	-0.506779	-0.815112	-1.12875		-0.088189	No
12	249	-0.113703	0.29718	-1.06936	0.106502	1.18976		-1.22734	No
12	250	-0.555593	0.945131	0.0558027	-0.975393	-0.135101		-0.108901	No
12	251	-0.138252	-0.235065	1.74355	0.286818	-0.217905		-1.43446	No
12	252	-0.506494	0.482309	-0.78807	-0.194024	-1.29436		0.181065	No
12	253	-0.0646038	0.574873	-0.679881	-1.37609	-1.29436		-0.999512	No
12	254	-0.408296	-0.304488	-0.939535	0.0664322	0.0512077		-0.21246	No
1	266	0.131512	0.808721	2.14999		1.34415	0.257086		Yes
1	267	0.4263	0.983023	0.273245		1.12323	0.54205		Yes
4	268	-1.3135	-1.56226	-0.833701	-1.36557	-0.492526			Yes
4	269	-1.53519	-1.03472	-1.26841	-1.71253	-1.05487			Yes
4	270	1.35819	1.85185	2.34086	1.20701	0.495635			Yes
5	271	-0.915057	-1.64106	-0.423121	-1.25184	-2.08496		-2.37444	Yes
5	272	0.109189	1.50598	0.0824792	0.903783	1.14435		-1.39833	Yes
5	273	-1.02966	-1.13832	-1.03597	-1.202	0.220315		-0.340354	Yes
5	274	0.667869	1.46681	0.450188	0.75426	-0.0131307		-0.365544	Yes
5	275	1.53693	-0.518051	0.312297	0.804101	1.03738		-0.0758594	Yes
6	276	-0.694931	-0.292799	-0.715999	0.205883		0.282015	0.411739	Yes
6	277	-0.913032	-0.545803	-0.685871	-0.934029		-1.86235	-1.13793	Yes
6	278	-0.57861	-0.204798	-0.459906	-1.22302		-0.207195	0.270183	Yes
6	279	0.264715	-0.94181	0.308376	-1.12669		-0.280576	0.896009	Yes
6	280	-0.229648	0.543215	-0.0381039	-0.917974		-0.63933	-0.0352794	Yes
6	281	-0.389589	-1.00781	-0.9269	-1.06247		-1.17746	-0.974018	Yes
8	282	-0.531804	-0.70953	0.796475	-1.89766	-1.43567			Yes
8	283	0.815413	0.474727	-1.09356	0.300015	0.834383			Yes
8	284	1.64684	1.53096	1.72818	0.974301	0.871699			Yes
8	285	0.538271	1.55016	1.7548	0.225095	0.573172			Yes
9	286	1.01881	-1.02943	1.6814	0.57647	0.813925			Yes
9	287	-0.188698	-1.49668	1.15762	0.336114	-0.178785			Yes
9	288	-0.823678	0.163547	-0.513518	-0.275703	-0.516307			Yes
10	289	1.6123	-0.0590548	0.499654	0.68105	0.193393		-0.655422	Yes
10	290	-0.786424	-0.200233	-0.367438	-0.590034	0.0018776		0.189012	Yes
11	291	-1.09273	0.309939	-0.339667	0.0144319	0.103725	-1.07575	0.615599	Yes
11	292	-0.83355	-0.0785418	0.711424	0.153221	-0.531916	-0.578068	-0.516453	Yes
11	293	1.12466	-0.511847	1.19389	1.0727	0.346995	-0.195233	-1.32506	Yes
11	294	0.788696	1.32597	1.07328	-0.540725	1.64967	0.168461	0.352801	Yes
11	295	0.43353	1.19149	-0.73598	1.17679	1.00618	-0.267062	0.332586	Yes
12	296	-1.34118	-0.211924	0.704936	0.547274	-0.921739		-1.18592	Yes
12	297	-0.70289	0.204616	-0.831346	-0.654831	-0.466317		0.45032	Yes

## Sheet: Sample Sizes
Spreadsheet Tab	Type of TT	Sweet, Bitter & Sour		Salty		Umami		Astringent		Metallic
		Yes	No	Yes	No	Yes	No	Yes	No	Yes	No
Single-factor	Tip TT	157	97	130	85	137	89	65	27	83	42
	Right TT	140	114	117	98	121	105	57	35	75	50
	Left TT	142	112	118	97	132	94	49	43	69	56
	Cool TT	179	75	150	65	158	68	69	23	92	33
	Warm TT	155	99	130	85	137	89	55	37	75	50
	Sweet TT	77	177	64	151	66	160	29	63	41	84
	Salty TT	51	203	41	174	44	182	21	71	22	103
	Sour TT	89	165	73	142	78	148	35	57	41	84
	Bitter TT	107	147	91	124	97	129	35	57	43	82
	Umami TT	11	243	10	205	11	215	3	89	9	116
	Metallic TT	53	201	50	165	48	178	21	71	49	76
	GCPR TT	164	90	137	78	147	79	58	34	73	52
	Ion TT	125	129	102	113	109	117	49	43	54	71
Two-Factor	Bitter & Cool	67	187	67	187	58	168	25	67	29	96
	Bitter & Left	52	202	52	202	48	178	20	72	17	108
	Bitter & Tip	53	201	53	201	48	178	19	73	19	106
	Left & Sour	49	205	49	205	42	184	21	71	25	100
	Left & Warm	75	179	75	179	67	159	28	64	32	93
	Right & Cool	95	159	95	159	81	145	39	53	51	74
	Right & Sour	46	208	46	208	39	187	72	136	23	103
	Sour & Cool	77	177	77	177	69	157	31	61	34	91
	Warm & Bitter	58	196	58	196	53	173	19	73	24	101
	Warm & Sweet	64	190	64	190	56	170	25	67	31	94
	Warm & Tip	88	166	88	166	76	150	38	54	48	77
	Not Sour or Sweet	106	148	106	148	97	129	34	58	50	75
	Not Sweet or Cool	40	214	40	214	38	188	11	81	15	110
	Not Tip or Right	33	221	33	221	32	194	7	85	11	114
	Not Metallic or Sour	122	132	122	132	109	117	82	80	45	80
Spicy	Spicy TT	25	240	23	202	20	215	9	87	14	116
Unmatched	Unmatched TT	32	254	30	215	26	226	13	92	20	125
